# Supplementary material for: Glycolysis Is Governed by Growth Regime and Simple Enzyme Regulation in Adherent MDCK Cells
Source: PLoS Comput Biol. 2014 Oct 16;10(10):e1003885. doi: 10.1371/journal.pcbi.1003885 (PMC4211564; doi:10.1371/journal.pcbi.1003885)
Supplement: File S1 — SBML model for yeast glycolysis adapted to simulate a glucose limitation scenario. (XML) [file pcbi.1003885.s006.xml]

<?xml version="1.0" encoding="UTF-8"?>
<!-- Created by COPASI version 4.12 (Build 81) on 2014-07-16 15:04 with libSBML version 5.9.0. -->
<sbml xmlns="http://www.sbml.org/sbml/level2" metaid="metaid_0000001" level="2" version="1">
  <model metaid="metaid_0000002" id="Teusink2000_Glycolysis" name="Teusink2000_Glycolysis">
    <notes>
      <body xmlns="http://www.w3.org/1999/xhtml">
        <p>
          <b>Can yeast glycolysis be understood in terms of in vitro kinetics of the constituent enzymes? Testing biochemistry.</b>
          <br/>
          <i>Teusink,B et al.: Eur J Biochem 2000 Sep;267(17):5313-29.</i>
          <br/>
          The model reproduces the steady-state fluxes and metabolite concentrations of the branched model as given in Table 4 of the paper. It is derived from the model on JWS online, but has the ATP consumption in the succinate branch with the same stoichiometrie as in the publication. The model was successfully tested on copasi v.4.4(build 26).      <br/>
          For Vmax values, please note that there is a conversion factor of approx. 270 to convert from U/mg-protein as shown in Table 1 of the paper to mmol/(min*L_cytosol). The equilibrium constant for the ADH reaction in the paper is given for the reverse reaction (Keq = 1.45*10      <sup>4</sup>
          ). The value used in this model is for the forward reaction: 1/Keq = 6.9*10      <sup>-5</sup>
          .      <br/>
          Vmax parameters values used (in [mM/min] except VmGLT):      <table border="0" cellpadding="2" cellspacing="0">
            <tr>
              <td>
                <b>VmGLT</b>
              </td>
              <td>97.264</td>
              <td>mmol/min</td>
            </tr>
            <tr>
              <td>
                <b>VmGLK</b>
              </td>
              <td>226.45</td>
              <td/>
            </tr>
            <tr>
              <td>
                <b>VmPGI</b>
              </td>
              <td>339.667</td>
              <td/>
            </tr>
            <tr>
              <td>
                <b>VmPFK</b>
              </td>
              <td>182.903</td>
              <td/>
            </tr>
            <tr>
              <td>
                <b>VmALD</b>
              </td>
              <td>322.258</td>
              <td/>
            </tr>
            <tr>
              <td>
                <b>VmGAPDH_f</b>
              </td>
              <td>1184.52</td>
              <td/>
            </tr>
            <tr>
              <td>
                <b>VmGAPDH_r</b>
              </td>
              <td>6549.68</td>
              <td/>
            </tr>
            <tr>
              <td>
                <b>VmPGK</b>
              </td>
              <td>1306.45</td>
              <td/>
            </tr>
            <tr>
              <td>
                <b>VmPGM</b>
              </td>
              <td>2525.81</td>
              <td/>
            </tr>
            <tr>
              <td>
                <b>VmENO</b>
              </td>
              <td>365.806</td>
              <td/>
            </tr>
            <tr>
              <td>
                <b>VmPYK</b>
              </td>
              <td>1088.71</td>
              <td/>
            </tr>
            <tr>
              <td>
                <b>VmPDC</b>
              </td>
              <td>174.194</td>
              <td/>
            </tr>
            <tr>
              <td>
                <b>VmG3PDH</b>
              </td>
              <td>70.15</td>
              <td/>
            </tr>
          </table>
          The result of the G6P steady state concentration (marked in red) differs slightly from the one given in table 4. of the publication      <br/>
          Results for steady state:      <table border="0" cellpadding="2" cellspacing="0">
            <thead>
              <tr>
                <th align="left" bgcolor="#eeeeee" valign="middle"/>
                <th align="left" bgcolor="#eeeeee" valign="middle">orig. article</th>
                <th align="center" bgcolor="#eeeeee" valign="middle">this model</th>
              </tr>
            </thead>
            <tbody>
              <tr>
                <td>
                  <b>Fluxes[mM/min]</b>
                </td>
                <td/>
                <td/>
              </tr>
              <tr>
                <td>Glucose </td>
                <td>88 </td>
                <td>88 </td>
              </tr>
              <tr>
                <td>Ethanol </td>
                <td>129 </td>
                <td>129 </td>
              </tr>
              <tr>
                <td>Glycogen </td>
                <td>6 </td>
                <td>6 </td>
              </tr>
              <tr>
                <td>Trehalose </td>
                <td>4.8 </td>
                <td>4.8 </td>
                <td>(G6P flux through trehalose branch)</td>
              </tr>
              <tr>
                <td>Glycerol </td>
                <td>18.2 </td>
                <td>18.2 </td>
              </tr>
              <tr>
                <td>Succinate </td>
                <td>3.6 </td>
                <td>3.6 </td>
              </tr>
              <tr>
                <td>
                  <b>Conc.[mM]</b>
                </td>
                <td/>
                <td/>
              </tr>
              <tr>
                <td>G6P </td>
                <td>1.07 </td>
                <td style="color: red">1.03 </td>
              </tr>
              <tr>
                <td>F6P </td>
                <td>0.11 </td>
                <td>0.11 </td>
              </tr>
              <tr>
                <td>F1,6P </td>
                <td>0.6 </td>
                <td>0.6 </td>
              </tr>
              <tr>
                <td>DHAP </td>
                <td>0.74 </td>
                <td>0.74 </td>
              </tr>
              <tr>
                <td>3PGA </td>
                <td>0.36 </td>
                <td>0.36 </td>
              </tr>
              <tr>
                <td>2PGA </td>
                <td>0.04 </td>
                <td>0.04 </td>
              </tr>
              <tr>
                <td>PEP </td>
                <td>0.07 </td>
                <td>0.07 </td>
              </tr>
              <tr>
                <td>PYR </td>
                <td>8.52 </td>
                <td>8.52 </td>
              </tr>
              <tr>
                <td>AcAld </td>
                <td>0.17 </td>
                <td>0.17 </td>
              </tr>
              <tr>
                <td>ATP </td>
                <td>2.51 </td>
                <td>2.51 </td>
              </tr>
              <tr>
                <td>ADP </td>
                <td>1.29 </td>
                <td>1.29 </td>
              </tr>
              <tr>
                <td>AMP </td>
                <td>0.3 </td>
                <td>0.3 </td>
              </tr>
              <tr>
                <td>NAD </td>
                <td>1.55 </td>
                <td>1.55 </td>
              </tr>
              <tr>
                <td>NADH </td>
                <td>0.04 </td>
                <td>0.04 </td>
              </tr>
            </tbody>
          </table>
          Authors of the publication also mentioned a few misprints in the original article:      <br/>
          in the kinetic law for      <em>ADH</em>
          :      <ol>
            <li>the species          <em>a</em>
              should denote          <em>NAD</em>
              and          <em>b</em>
            <em>Ethanol</em>
        </li>
        <li>the last term in the equation should read          <em>bpq</em>
              /(          <em>K            <sub>ib</sub>
                K            <sub>iq</sub>
                K            <sub>p</sub>
    </em>
              )          </li>
</ol>
          in the kinetic law for      <em>PFK</em>
          :      <ol>
  <li>R = 1 + λ          <sub>1</sub>
              + λ          <sub>2</sub>
              + g          <sub>r</sub>
              λ          <sub>1</sub>
              λ          <sub>2</sub>
</li><li>equation L  should read: L = L0*(..)          <sup>2</sup>
              *(..)          <sup>2</sup>
              *(..)          <sup>2</sup>
              not L = L0*(..)          <sup>2</sup>
              *(..)          <sup>2</sup>
              *(..)          </li>
</ol>
          To make the model easier to curate, the species      <em>ATP</em>
          ,      <em>ADP</em>
          and      <em>AMP</em>
          were added. These are calculated via assignment rules from the active phosphate species,      <em>P</em>
          , and the sum of all      <em>AXP</em>
          ,      <em>SUM_P</em>
          .      </p><br/><p>To the extent possible under law, all copyright and related or neighbouring rights to this encoded model have been dedicated to the public domain worldwide. Please refer to      <a href="http://creativecommons.org/publicdomain/zero/1.0/" title="Creative Commons CC0">CC0 Public Domain Dedication</a>
          for more information.      </p><p>In summary, you are entitled to use this encoded model in absolutely any manner you deem suitable, verbatim, or with modification, alone or embedded it in a larger context, redistribute it, commercially or not, in a restricted way or not.</p><br/><p>To cite BioModels Database, please use:      <a href="http://www.ncbi.nlm.nih.gov/pubmed/20587024" target="_blank">Li C, Donizelli M, Rodriguez N, Dharuri H, Endler L, Chelliah V, Li L, He E, Henry A, Stefan MI, Snoep JL, Hucka M, Le Novère N, Laibe C (2010) BioModels Database: An enhanced, curated and annotated resource for published quantitative kinetic models. BMC Syst Biol., 4:92.</a>
</p>
</body>
</notes><annotation>
  <rdf:RDF xmlns:rdf="http://www.w3.org/1999/02/22-rdf-syntax-ns#" xmlns:dc="http://purl.org/dc/elements/1.1/" xmlns:dcterms="http://purl.org/dc/terms/" xmlns:vCard="http://www.w3.org/2001/vcard-rdf/3.0#" xmlns:bqbiol="http://biomodels.net/biology-qualifiers/" xmlns:bqmodel="http://biomodels.net/model-qualifiers/">
    <rdf:Description rdf:about="#metaid_0000002">
      <dc:creator rdf:parseType="Resource">
        <rdf:Bag>
          <rdf:li rdf:parseType="Resource">
            <vCard:N rdf:parseType="Resource">
              <vCard:Family>Snoep</vCard:Family>
              <vCard:Given>Jacky L</vCard:Given>
            </vCard:N>
            <vCard:EMAIL>jls@sun.ac.za</vCard:EMAIL>
            <vCard:ORG>
              <vCard:Orgname>Stellenbosh University</vCard:Orgname>
            </vCard:ORG>
          </rdf:li>
          <rdf:li rdf:parseType="Resource">
            <vCard:N rdf:parseType="Resource">
              <vCard:Family>Dharuri</vCard:Family>
              <vCard:Given>Harish</vCard:Given>
            </vCard:N>
            <vCard:EMAIL>hdharuri@cds.caltech.edu</vCard:EMAIL>
            <vCard:ORG>
              <vCard:Orgname>California Institute of Technology</vCard:Orgname>
            </vCard:ORG>
          </rdf:li>
          <rdf:li rdf:parseType="Resource">
            <vCard:N rdf:parseType="Resource">
              <vCard:Family>Endler</vCard:Family>
              <vCard:Given>Lukas</vCard:Given>
            </vCard:N>
            <vCard:EMAIL>lukas@ebi.ac.uk</vCard:EMAIL>
            <vCard:ORG>
              <vCard:Orgname>EMBL-EBI</vCard:Orgname>
            </vCard:ORG>
          </rdf:li>
        </rdf:Bag>
      </dc:creator>
      <dcterms:created rdf:parseType="Resource">
        <dcterms:W3CDTF>2008-09-16T14:00:06Z</dcterms:W3CDTF>
      </dcterms:created>
      <dcterms:modified rdf:parseType="Resource">
        <dcterms:W3CDTF>2012-07-19T18:26:07Z</dcterms:W3CDTF>
      </dcterms:modified>
      <bqbiol:is>
        <rdf:Bag>
          <rdf:li rdf:resource="http://identifiers.org/biomodels.db/MODEL6623915522"/>
        </rdf:Bag>
      </bqbiol:is>
      <bqbiol:is>
        <rdf:Bag>
          <rdf:li rdf:resource="http://identifiers.org/biomodels.db/BIOMD0000000064"/>
        </rdf:Bag>
      </bqbiol:is>
      <bqbiol:is>
        <rdf:Bag>
          <rdf:li rdf:resource="http://identifiers.org/kegg.pathway/sce00010"/>
        </rdf:Bag>
      </bqbiol:is>
      <bqbiol:is>
        <rdf:Bag>
          <rdf:li rdf:resource="http://identifiers.org/go/GO:0006096"/>
        </rdf:Bag>
      </bqbiol:is>
      <bqbiol:isHomologTo>
        <rdf:Bag>
          <rdf:li rdf:resource="http://identifiers.org/reactome/REACT_723"/>
        </rdf:Bag>
      </bqbiol:isHomologTo>
      <bqbiol:occursIn>
        <rdf:Bag>
          <rdf:li rdf:resource="http://identifiers.org/taxonomy/4932"/>
        </rdf:Bag>
      </bqbiol:occursIn>
      <bqbiol:isDescribedBy>
        <rdf:Bag>
          <rdf:li rdf:resource="http://identifiers.org/pubmed/10951190"/>
        </rdf:Bag>
      </bqbiol:isDescribedBy>
    </rdf:Description>
  </rdf:RDF>
  <COPASI xmlns="http://www.copasi.org/static/sbml">
    <rdf:RDF xmlns:CopasiMT="http://www.copasi.org/RDF/MiriamTerms#" xmlns:dcterms="http://purl.org/dc/terms/" xmlns:rdf="http://www.w3.org/1999/02/22-rdf-syntax-ns#" xmlns:vCard="http://www.w3.org/2001/vcard-rdf/3.0#">
      <rdf:Description rdf:about="#metaid_0000002">
        <dcterms:bibliographicCitation>
          <rdf:Bag>
            <rdf:li>
              <rdf:Description>
                <CopasiMT:isDescribedBy rdf:resource="http://identifiers.org/pubmed/10951190"/>
              </rdf:Description>
            </rdf:li>
          </rdf:Bag>
        </dcterms:bibliographicCitation>
        <dcterms:created>
          <rdf:Description>
            <dcterms:W3CDTF>2008-09-16T14:00:06Z</dcterms:W3CDTF>
          </rdf:Description>
        </dcterms:created>
        <dcterms:creator>
          <rdf:Bag>
            <rdf:li>
              <rdf:Description>
                <vCard:EMAIL>jls@sun.ac.za</vCard:EMAIL>
                <vCard:N>
                  <rdf:Description>
                    <vCard:Family>Snoep</vCard:Family>
                    <vCard:Given>Jacky L</vCard:Given>
                  </rdf:Description>
                </vCard:N>
                <vCard:ORG>
                  <rdf:Description>
                    <vCard:Orgname>Stellenbosh University</vCard:Orgname>
                  </rdf:Description>
                </vCard:ORG>
              </rdf:Description>
            </rdf:li>
            <rdf:li>
              <rdf:Description>
                <vCard:EMAIL>hdharuri@cds.caltech.edu</vCard:EMAIL>
                <vCard:N>
                  <rdf:Description>
                    <vCard:Family>Dharuri</vCard:Family>
                    <vCard:Given>Harish</vCard:Given>
                  </rdf:Description>
                </vCard:N>
                <vCard:ORG>
                  <rdf:Description>
                    <vCard:Orgname>California Institute of Technology</vCard:Orgname>
                  </rdf:Description>
                </vCard:ORG>
              </rdf:Description>
            </rdf:li>
            <rdf:li>
              <rdf:Description>
                <vCard:EMAIL>lukas@ebi.ac.uk</vCard:EMAIL>
                <vCard:N>
                  <rdf:Description>
                    <vCard:Family>Endler</vCard:Family>
                    <vCard:Given>Lukas</vCard:Given>
                  </rdf:Description>
                </vCard:N>
                <vCard:ORG>
                  <rdf:Description>
                    <vCard:Orgname>EMBL-EBI</vCard:Orgname>
                  </rdf:Description>
                </vCard:ORG>
              </rdf:Description>
            </rdf:li>
          </rdf:Bag>
        </dcterms:creator>
        <dcterms:modified>
          <rdf:Description>
            <dcterms:W3CDTF>2012-07-19T18:26:07Z</dcterms:W3CDTF>
          </rdf:Description>
        </dcterms:modified>
        <CopasiMT:is>
          <rdf:Bag>
            <rdf:li rdf:resource="http://identifiers.org/biomodels.db/MODEL6623915522"/>
          </rdf:Bag>
        </CopasiMT:is>
        <CopasiMT:is>
          <rdf:Bag>
            <rdf:li rdf:resource="http://identifiers.org/biomodels.db/BIOMD0000000064"/>
          </rdf:Bag>
        </CopasiMT:is>
        <CopasiMT:is>
          <rdf:Bag>
            <rdf:li rdf:resource="http://identifiers.org/kegg.pathway/sce00010"/>
            <rdf:li rdf:resource="http://identifiers.org/obo.go/GO:0006096"/>
          </rdf:Bag>
        </CopasiMT:is>
        <CopasiMT:isHomologTo>
          <rdf:Bag>
            <rdf:li rdf:resource="http://identifiers.org/reactome/REACT_723"/>
          </rdf:Bag>
        </CopasiMT:isHomologTo>
        <CopasiMT:occursIn>
          <rdf:Bag>
            <rdf:li rdf:resource="http://identifiers.org/taxonomy/4932"/>
          </rdf:Bag>
        </CopasiMT:occursIn>
      </rdf:Description>
    </rdf:RDF>
  </COPASI>
</annotation><listOfFunctionDefinitions>
  <functionDefinition id="Constant_flux__irreversible" name="Constant flux (irreversible)">
    <math xmlns="http://www.w3.org/1998/Math/MathML">
      <lambda>
        <bvar>
          <ci> v </ci>
        </bvar>
        <ci> v </ci>
      </lambda>
    </math>
  </functionDefinition>
  <functionDefinition id="L_PFK" name="L_PFK">
    <math xmlns="http://www.w3.org/1998/Math/MathML">
      <lambda>
        <bvar>
          <ci> L </ci>
        </bvar>
        <bvar>
          <ci> CiATP </ci>
        </bvar>
        <bvar>
          <ci> KiATP </ci>
        </bvar>
        <bvar>
          <ci> CAMP </ci>
        </bvar>
        <bvar>
          <ci> KAMP </ci>
        </bvar>
        <bvar>
          <ci> CF26BP </ci>
        </bvar>
        <bvar>
          <ci> KF26BP </ci>
        </bvar>
        <bvar>
          <ci> CF16BP </ci>
        </bvar>
        <bvar>
          <ci> KF16BP </ci>
        </bvar>
        <bvar>
          <ci> AT </ci>
        </bvar>
        <bvar>
          <ci> AM </ci>
        </bvar>
        <bvar>
          <ci> F16 </ci>
        </bvar>
        <bvar>
          <ci> F26 </ci>
        </bvar>
        <apply>
          <times/>
          <ci> L </ci>
          <apply>
            <power/>
            <apply>
              <divide/>
              <apply>
                <plus/>
                <cn type="integer"> 1 </cn>
                <apply>
                  <times/>
                  <ci> CiATP </ci>
                  <apply>
                    <divide/>
                    <ci> AT </ci>
                    <ci> KiATP </ci>
                  </apply>
                </apply>
              </apply>
              <apply>
                <plus/>
                <cn type="integer"> 1 </cn>
                <apply>
                  <divide/>
                  <ci> AT </ci>
                  <ci> KiATP </ci>
                </apply>
              </apply>
            </apply>
            <cn type="integer"> 2 </cn>
          </apply>
          <apply>
            <power/>
            <apply>
              <divide/>
              <apply>
                <plus/>
                <cn type="integer"> 1 </cn>
                <apply>
                  <times/>
                  <ci> CAMP </ci>
                  <apply>
                    <divide/>
                    <ci> AM </ci>
                    <ci> KAMP </ci>
                  </apply>
                </apply>
              </apply>
              <apply>
                <plus/>
                <cn type="integer"> 1 </cn>
                <apply>
                  <divide/>
                  <ci> AM </ci>
                  <ci> KAMP </ci>
                </apply>
              </apply>
            </apply>
            <cn type="integer"> 2 </cn>
          </apply>
          <apply>
            <power/>
            <apply>
              <divide/>
              <apply>
                <plus/>
                <cn type="integer"> 1 </cn>
                <apply>
                  <divide/>
                  <apply>
                    <times/>
                    <ci> CF26BP </ci>
                    <ci> F26 </ci>
                  </apply>
                  <ci> KF26BP </ci>
                </apply>
                <apply>
                  <divide/>
                  <apply>
                    <times/>
                    <ci> CF16BP </ci>
                    <ci> F16 </ci>
                  </apply>
                  <ci> KF16BP </ci>
                </apply>
              </apply>
              <apply>
                <plus/>
                <cn type="integer"> 1 </cn>
                <apply>
                  <divide/>
                  <ci> F26 </ci>
                  <ci> KF26BP </ci>
                </apply>
                <apply>
                  <divide/>
                  <ci> F16 </ci>
                  <ci> KF16BP </ci>
                </apply>
              </apply>
            </apply>
            <cn type="integer"> 2 </cn>
          </apply>
        </apply>
      </lambda>
    </math>
  </functionDefinition>
  <functionDefinition id="Function_for_Hexokinase" name="Function for Hexokinase">
    <math xmlns="http://www.w3.org/1998/Math/MathML">
      <lambda>
        <bvar>
          <ci> ADP </ci>
        </bvar>
        <bvar>
          <ci> ATP </ci>
        </bvar>
        <bvar>
          <ci> G6P </ci>
        </bvar>
        <bvar>
          <ci> GLCi </ci>
        </bvar>
        <bvar>
          <ci> KeqGLK </ci>
        </bvar>
        <bvar>
          <ci> KmGLKADP </ci>
        </bvar>
        <bvar>
          <ci> KmGLKATP </ci>
        </bvar>
        <bvar>
          <ci> KmGLKG6P </ci>
        </bvar>
        <bvar>
          <ci> KmGLKGLCi </ci>
        </bvar>
        <bvar>
          <ci> VmGLK </ci>
        </bvar>
        <apply>
          <divide/>
          <apply>
            <times/>
            <apply>
              <divide/>
              <ci> VmGLK </ci>
              <apply>
                <times/>
                <ci> KmGLKGLCi </ci>
                <ci> KmGLKATP </ci>
              </apply>
            </apply>
            <apply>
              <minus/>
              <apply>
                <times/>
                <ci> GLCi </ci>
                <ci> ATP </ci>
              </apply>
              <apply>
                <divide/>
                <apply>
                  <times/>
                  <ci> G6P </ci>
                  <ci> ADP </ci>
                </apply>
                <ci> KeqGLK </ci>
              </apply>
            </apply>
          </apply>
          <apply>
            <times/>
            <apply>
              <plus/>
              <cn type="integer"> 1 </cn>
              <apply>
                <divide/>
                <ci> GLCi </ci>
                <ci> KmGLKGLCi </ci>
              </apply>
              <apply>
                <divide/>
                <ci> G6P </ci>
                <ci> KmGLKG6P </ci>
              </apply>
            </apply>
            <apply>
              <plus/>
              <cn type="integer"> 1 </cn>
              <apply>
                <divide/>
                <ci> ATP </ci>
                <ci> KmGLKATP </ci>
              </apply>
              <apply>
                <divide/>
                <ci> ADP </ci>
                <ci> KmGLKADP </ci>
              </apply>
            </apply>
          </apply>
        </apply>
      </lambda>
    </math>
  </functionDefinition>
  <functionDefinition id="R_PFK" name="R_PFK">
    <math xmlns="http://www.w3.org/1998/Math/MathML">
      <lambda>
        <bvar>
          <ci> KmF6P </ci>
        </bvar>
        <bvar>
          <ci> KmATP </ci>
        </bvar>
        <bvar>
          <ci> g </ci>
        </bvar>
        <bvar>
          <ci> AT </ci>
        </bvar>
        <bvar>
          <ci> F6 </ci>
        </bvar>
        <apply>
          <plus/>
          <cn type="integer"> 1 </cn>
          <apply>
            <divide/>
            <ci> F6 </ci>
            <ci> KmF6P </ci>
          </apply>
          <apply>
            <divide/>
            <ci> AT </ci>
            <ci> KmATP </ci>
          </apply>
          <apply>
            <times/>
            <ci> g </ci>
            <apply>
              <divide/>
              <ci> F6 </ci>
              <ci> KmF6P </ci>
            </apply>
            <apply>
              <divide/>
              <ci> AT </ci>
              <ci> KmATP </ci>
            </apply>
          </apply>
        </apply>
      </lambda>
    </math>
  </functionDefinition>
  <functionDefinition id="T_PFK" name="T_PFK">
    <math xmlns="http://www.w3.org/1998/Math/MathML">
      <lambda>
        <bvar>
          <ci> CATP </ci>
        </bvar>
        <bvar>
          <ci> KmATP </ci>
        </bvar>
        <bvar>
          <ci> AT </ci>
        </bvar>
        <apply>
          <plus/>
          <cn type="integer"> 1 </cn>
          <apply>
            <times/>
            <ci> CATP </ci>
            <apply>
              <divide/>
              <ci> AT </ci>
              <ci> KmATP </ci>
            </apply>
          </apply>
        </apply>
      </lambda>
    </math>
  </functionDefinition>
  <functionDefinition id="Function_for_Glucose_6_phosphate_isomerase" name="Function for Glucose-6-phosphate isomerase">
    <math xmlns="http://www.w3.org/1998/Math/MathML">
      <lambda>
        <bvar>
          <ci> F6P </ci>
        </bvar>
        <bvar>
          <ci> G6P </ci>
        </bvar>
        <bvar>
          <ci> KeqPGI_2 </ci>
        </bvar>
        <bvar>
          <ci> KmPGIF6P_2 </ci>
        </bvar>
        <bvar>
          <ci> KmPGIG6P_2 </ci>
        </bvar>
        <bvar>
          <ci> VmPGI_2 </ci>
        </bvar>
        <apply>
          <divide/>
          <apply>
            <times/>
            <apply>
              <divide/>
              <ci> VmPGI_2 </ci>
              <ci> KmPGIG6P_2 </ci>
            </apply>
            <apply>
              <minus/>
              <ci> G6P </ci>
              <apply>
                <divide/>
                <ci> F6P </ci>
                <ci> KeqPGI_2 </ci>
              </apply>
            </apply>
          </apply>
          <apply>
            <plus/>
            <cn type="integer"> 1 </cn>
            <apply>
              <divide/>
              <ci> G6P </ci>
              <ci> KmPGIG6P_2 </ci>
            </apply>
            <apply>
              <divide/>
              <ci> F6P </ci>
              <ci> KmPGIF6P_2 </ci>
            </apply>
          </apply>
        </apply>
      </lambda>
    </math>
  </functionDefinition>
  <functionDefinition id="Function_for_Phosphofructokinase" name="Function for Phosphofructokinase">
    <math xmlns="http://www.w3.org/1998/Math/MathML">
      <lambda>
        <bvar>
          <ci> AMP </ci>
        </bvar>
        <bvar>
          <ci> ATP </ci>
        </bvar>
        <bvar>
          <ci> CPFKAMP </ci>
        </bvar>
        <bvar>
          <ci> CPFKATP </ci>
        </bvar>
        <bvar>
          <ci> CPFKF16BP </ci>
        </bvar>
        <bvar>
          <ci> CPFKF26BP </ci>
        </bvar>
        <bvar>
          <ci> CiPFKATP </ci>
        </bvar>
        <bvar>
          <ci> F16P </ci>
        </bvar>
        <bvar>
          <ci> F26BP </ci>
        </bvar>
        <bvar>
          <ci> F6P </ci>
        </bvar>
        <bvar>
          <ci> KPFKAMP </ci>
        </bvar>
        <bvar>
          <ci> KPFKF16BP </ci>
        </bvar>
        <bvar>
          <ci> KPFKF26BP </ci>
        </bvar>
        <bvar>
          <ci> KiPFKATP </ci>
        </bvar>
        <bvar>
          <ci> KmPFKATP </ci>
        </bvar>
        <bvar>
          <ci> KmPFKF6P </ci>
        </bvar>
        <bvar>
          <ci> Lzero </ci>
        </bvar>
        <bvar>
          <ci> VmPFK </ci>
        </bvar>
        <bvar>
          <ci> gR </ci>
        </bvar>
        <apply>
          <divide/>
          <apply>
            <times/>
            <ci> VmPFK </ci>
            <ci> gR </ci>
            <apply>
              <divide/>
              <ci> F6P </ci>
              <ci> KmPFKF6P </ci>
            </apply>
            <apply>
              <divide/>
              <ci> ATP </ci>
              <ci> KmPFKATP </ci>
            </apply>
            <apply>
              <ci> R_PFK </ci>
              <ci> KmPFKF6P </ci>
              <ci> KmPFKATP </ci>
              <ci> gR </ci>
              <ci> ATP </ci>
              <ci> F6P </ci>
            </apply>
          </apply>
          <apply>
            <plus/>
            <apply>
              <power/>
              <apply>
                <ci> R_PFK </ci>
                <ci> KmPFKF6P </ci>
                <ci> KmPFKATP </ci>
                <ci> gR </ci>
                <ci> ATP </ci>
                <ci> F6P </ci>
              </apply>
              <cn type="integer"> 2 </cn>
            </apply>
            <apply>
              <times/>
              <apply>
                <ci> L_PFK </ci>
                <ci> Lzero </ci>
                <ci> CiPFKATP </ci>
                <ci> KiPFKATP </ci>
                <ci> CPFKAMP </ci>
                <ci> KPFKAMP </ci>
                <ci> CPFKF26BP </ci>
                <ci> KPFKF26BP </ci>
                <ci> CPFKF16BP </ci>
                <ci> KPFKF16BP </ci>
                <ci> ATP </ci>
                <ci> AMP </ci>
                <ci> F16P </ci>
                <ci> F26BP </ci>
              </apply>
              <apply>
                <power/>
                <apply>
                  <ci> T_PFK </ci>
                  <ci> CPFKATP </ci>
                  <ci> KmPFKATP </ci>
                  <ci> ATP </ci>
                </apply>
                <cn type="integer"> 2 </cn>
              </apply>
            </apply>
          </apply>
        </apply>
      </lambda>
    </math>
  </functionDefinition>
  <functionDefinition id="Function_for_Aldolase" name="Function for Aldolase">
    <math xmlns="http://www.w3.org/1998/Math/MathML">
      <lambda>
        <bvar>
          <ci> F16P </ci>
        </bvar>
        <bvar>
          <ci> KeqALD </ci>
        </bvar>
        <bvar>
          <ci> KeqTPI </ci>
        </bvar>
        <bvar>
          <ci> KmALDDHAP </ci>
        </bvar>
        <bvar>
          <ci> KmALDF16P </ci>
        </bvar>
        <bvar>
          <ci> KmALDGAP </ci>
        </bvar>
        <bvar>
          <ci> KmALDGAPi </ci>
        </bvar>
        <bvar>
          <ci> TRIO </ci>
        </bvar>
        <bvar>
          <ci> VmALD </ci>
        </bvar>
        <apply>
          <divide/>
          <apply>
            <times/>
            <apply>
              <divide/>
              <ci> VmALD </ci>
              <ci> KmALDF16P </ci>
            </apply>
            <apply>
              <minus/>
              <ci> F16P </ci>
              <apply>
                <divide/>
                <apply>
                  <times/>
                  <apply>
                    <divide/>
                    <ci> KeqTPI </ci>
                    <apply>
                      <plus/>
                      <cn type="integer"> 1 </cn>
                      <ci> KeqTPI </ci>
                    </apply>
                  </apply>
                  <ci> TRIO </ci>
                  <apply>
                    <divide/>
                    <cn type="integer"> 1 </cn>
                    <apply>
                      <plus/>
                      <cn type="integer"> 1 </cn>
                      <ci> KeqTPI </ci>
                    </apply>
                  </apply>
                  <ci> TRIO </ci>
                </apply>
                <ci> KeqALD </ci>
              </apply>
            </apply>
          </apply>
          <apply>
            <plus/>
            <cn type="integer"> 1 </cn>
            <apply>
              <divide/>
              <ci> F16P </ci>
              <ci> KmALDF16P </ci>
            </apply>
            <apply>
              <divide/>
              <apply>
                <times/>
                <apply>
                  <divide/>
                  <ci> KeqTPI </ci>
                  <apply>
                    <plus/>
                    <cn type="integer"> 1 </cn>
                    <ci> KeqTPI </ci>
                  </apply>
                </apply>
                <ci> TRIO </ci>
              </apply>
              <ci> KmALDGAP </ci>
            </apply>
            <apply>
              <divide/>
              <apply>
                <times/>
                <apply>
                  <divide/>
                  <cn type="integer"> 1 </cn>
                  <apply>
                    <plus/>
                    <cn type="integer"> 1 </cn>
                    <ci> KeqTPI </ci>
                  </apply>
                </apply>
                <ci> TRIO </ci>
              </apply>
              <ci> KmALDDHAP </ci>
            </apply>
            <apply>
              <divide/>
              <apply>
                <times/>
                <apply>
                  <divide/>
                  <ci> KeqTPI </ci>
                  <apply>
                    <plus/>
                    <cn type="integer"> 1 </cn>
                    <ci> KeqTPI </ci>
                  </apply>
                </apply>
                <ci> TRIO </ci>
                <apply>
                  <divide/>
                  <cn type="integer"> 1 </cn>
                  <apply>
                    <plus/>
                    <cn type="integer"> 1 </cn>
                    <ci> KeqTPI </ci>
                  </apply>
                </apply>
                <ci> TRIO </ci>
              </apply>
              <apply>
                <times/>
                <ci> KmALDGAP </ci>
                <ci> KmALDDHAP </ci>
              </apply>
            </apply>
            <apply>
              <divide/>
              <apply>
                <times/>
                <ci> F16P </ci>
                <apply>
                  <divide/>
                  <ci> KeqTPI </ci>
                  <apply>
                    <plus/>
                    <cn type="integer"> 1 </cn>
                    <ci> KeqTPI </ci>
                  </apply>
                </apply>
                <ci> TRIO </ci>
              </apply>
              <apply>
                <times/>
                <ci> KmALDGAPi </ci>
                <ci> KmALDF16P </ci>
              </apply>
            </apply>
          </apply>
        </apply>
      </lambda>
    </math>
  </functionDefinition>
  <functionDefinition id="Function_for_Glyceraldehyde_3_phosphate_dehydrogenase" name="Function for Glyceraldehyde 3-phosphate dehydrogenase">
    <math xmlns="http://www.w3.org/1998/Math/MathML">
      <lambda>
        <bvar>
          <ci> BPG </ci>
        </bvar>
        <bvar>
          <ci> KeqTPI </ci>
        </bvar>
        <bvar>
          <ci> KmGAPDHBPG </ci>
        </bvar>
        <bvar>
          <ci> KmGAPDHGAP </ci>
        </bvar>
        <bvar>
          <ci> KmGAPDHNAD </ci>
        </bvar>
        <bvar>
          <ci> KmGAPDHNADH </ci>
        </bvar>
        <bvar>
          <ci> NAD </ci>
        </bvar>
        <bvar>
          <ci> NADH </ci>
        </bvar>
        <bvar>
          <ci> TRIO </ci>
        </bvar>
        <bvar>
          <ci> VmGAPDHf </ci>
        </bvar>
        <bvar>
          <ci> VmGAPDHr </ci>
        </bvar>
        <apply>
          <divide/>
          <apply>
            <minus/>
            <apply>
              <divide/>
              <apply>
                <times/>
                <ci> VmGAPDHf </ci>
                <apply>
                  <divide/>
                  <ci> KeqTPI </ci>
                  <apply>
                    <plus/>
                    <cn type="integer"> 1 </cn>
                    <ci> KeqTPI </ci>
                  </apply>
                </apply>
                <ci> TRIO </ci>
                <ci> NAD </ci>
              </apply>
              <apply>
                <times/>
                <ci> KmGAPDHGAP </ci>
                <ci> KmGAPDHNAD </ci>
              </apply>
            </apply>
            <apply>
              <divide/>
              <apply>
                <times/>
                <ci> VmGAPDHr </ci>
                <ci> BPG </ci>
                <ci> NADH </ci>
              </apply>
              <apply>
                <times/>
                <ci> KmGAPDHBPG </ci>
                <ci> KmGAPDHNADH </ci>
              </apply>
            </apply>
          </apply>
          <apply>
            <times/>
            <apply>
              <plus/>
              <cn type="integer"> 1 </cn>
              <apply>
                <divide/>
                <apply>
                  <times/>
                  <apply>
                    <divide/>
                    <ci> KeqTPI </ci>
                    <apply>
                      <plus/>
                      <cn type="integer"> 1 </cn>
                      <ci> KeqTPI </ci>
                    </apply>
                  </apply>
                  <ci> TRIO </ci>
                </apply>
                <ci> KmGAPDHGAP </ci>
              </apply>
              <apply>
                <divide/>
                <ci> BPG </ci>
                <ci> KmGAPDHBPG </ci>
              </apply>
            </apply>
            <apply>
              <plus/>
              <cn type="integer"> 1 </cn>
              <apply>
                <divide/>
                <ci> NAD </ci>
                <ci> KmGAPDHNAD </ci>
              </apply>
              <apply>
                <divide/>
                <ci> NADH </ci>
                <ci> KmGAPDHNADH </ci>
              </apply>
            </apply>
          </apply>
        </apply>
      </lambda>
    </math>
  </functionDefinition>
  <functionDefinition id="Function_for_Phosphoglycerate_kinase" name="Function for Phosphoglycerate kinase">
    <math xmlns="http://www.w3.org/1998/Math/MathML">
      <lambda>
        <bvar>
          <ci> ADP </ci>
        </bvar>
        <bvar>
          <ci> ATP </ci>
        </bvar>
        <bvar>
          <ci> BPG </ci>
        </bvar>
        <bvar>
          <ci> KeqPGK </ci>
        </bvar>
        <bvar>
          <ci> KmPGKADP </ci>
        </bvar>
        <bvar>
          <ci> KmPGKATP </ci>
        </bvar>
        <bvar>
          <ci> KmPGKBPG </ci>
        </bvar>
        <bvar>
          <ci> KmPGKP3G </ci>
        </bvar>
        <bvar>
          <ci> P3G </ci>
        </bvar>
        <bvar>
          <ci> VmPGK </ci>
        </bvar>
        <apply>
          <divide/>
          <apply>
            <times/>
            <apply>
              <divide/>
              <ci> VmPGK </ci>
              <apply>
                <times/>
                <ci> KmPGKP3G </ci>
                <ci> KmPGKATP </ci>
              </apply>
            </apply>
            <apply>
              <minus/>
              <apply>
                <times/>
                <ci> KeqPGK </ci>
                <ci> BPG </ci>
                <ci> ADP </ci>
              </apply>
              <apply>
                <times/>
                <ci> P3G </ci>
                <ci> ATP </ci>
              </apply>
            </apply>
          </apply>
          <apply>
            <times/>
            <apply>
              <plus/>
              <cn type="integer"> 1 </cn>
              <apply>
                <divide/>
                <ci> BPG </ci>
                <ci> KmPGKBPG </ci>
              </apply>
              <apply>
                <divide/>
                <ci> P3G </ci>
                <ci> KmPGKP3G </ci>
              </apply>
            </apply>
            <apply>
              <plus/>
              <cn type="integer"> 1 </cn>
              <apply>
                <divide/>
                <ci> ATP </ci>
                <ci> KmPGKATP </ci>
              </apply>
              <apply>
                <divide/>
                <ci> ADP </ci>
                <ci> KmPGKADP </ci>
              </apply>
            </apply>
          </apply>
        </apply>
      </lambda>
    </math>
  </functionDefinition>
  <functionDefinition id="Function_for_Phosphoglycerate_mutase" name="Function for Phosphoglycerate mutase">
    <math xmlns="http://www.w3.org/1998/Math/MathML">
      <lambda>
        <bvar>
          <ci> KeqPGM </ci>
        </bvar>
        <bvar>
          <ci> KmPGMP2G </ci>
        </bvar>
        <bvar>
          <ci> KmPGMP3G </ci>
        </bvar>
        <bvar>
          <ci> P2G </ci>
        </bvar>
        <bvar>
          <ci> P3G </ci>
        </bvar>
        <bvar>
          <ci> VmPGM </ci>
        </bvar>
        <apply>
          <divide/>
          <apply>
            <times/>
            <apply>
              <divide/>
              <ci> VmPGM </ci>
              <ci> KmPGMP3G </ci>
            </apply>
            <apply>
              <minus/>
              <ci> P3G </ci>
              <apply>
                <divide/>
                <ci> P2G </ci>
                <ci> KeqPGM </ci>
              </apply>
            </apply>
          </apply>
          <apply>
            <plus/>
            <cn type="integer"> 1 </cn>
            <apply>
              <divide/>
              <ci> P3G </ci>
              <ci> KmPGMP3G </ci>
            </apply>
            <apply>
              <divide/>
              <ci> P2G </ci>
              <ci> KmPGMP2G </ci>
            </apply>
          </apply>
        </apply>
      </lambda>
    </math>
  </functionDefinition>
  <functionDefinition id="Function_for_ATPase_activity" name="Function for ATPase activity">
    <math xmlns="http://www.w3.org/1998/Math/MathML">
      <lambda>
        <bvar>
          <ci> ATP </ci>
        </bvar>
        <bvar>
          <ci> KATPASE </ci>
        </bvar>
        <apply>
          <times/>
          <ci> KATPASE </ci>
          <ci> ATP </ci>
        </apply>
      </lambda>
    </math>
  </functionDefinition>
  <functionDefinition id="Function_for_Enolase" name="Function for Enolase">
    <math xmlns="http://www.w3.org/1998/Math/MathML">
      <lambda>
        <bvar>
          <ci> KeqENO </ci>
        </bvar>
        <bvar>
          <ci> KmENOP2G </ci>
        </bvar>
        <bvar>
          <ci> KmENOPEP </ci>
        </bvar>
        <bvar>
          <ci> P2G </ci>
        </bvar>
        <bvar>
          <ci> PEP </ci>
        </bvar>
        <bvar>
          <ci> VmENO </ci>
        </bvar>
        <apply>
          <divide/>
          <apply>
            <times/>
            <apply>
              <divide/>
              <ci> VmENO </ci>
              <ci> KmENOP2G </ci>
            </apply>
            <apply>
              <minus/>
              <ci> P2G </ci>
              <apply>
                <divide/>
                <ci> PEP </ci>
                <ci> KeqENO </ci>
              </apply>
            </apply>
          </apply>
          <apply>
            <plus/>
            <cn type="integer"> 1 </cn>
            <apply>
              <divide/>
              <ci> P2G </ci>
              <ci> KmENOP2G </ci>
            </apply>
            <apply>
              <divide/>
              <ci> PEP </ci>
              <ci> KmENOPEP </ci>
            </apply>
          </apply>
        </apply>
      </lambda>
    </math>
  </functionDefinition>
  <functionDefinition id="Function_for_Pyruvate_kinase" name="Function for Pyruvate kinase">
    <math xmlns="http://www.w3.org/1998/Math/MathML">
      <lambda>
        <bvar>
          <ci> ADP </ci>
        </bvar>
        <bvar>
          <ci> ATP </ci>
        </bvar>
        <bvar>
          <ci> KeqPYK </ci>
        </bvar>
        <bvar>
          <ci> KmPYKADP </ci>
        </bvar>
        <bvar>
          <ci> KmPYKATP </ci>
        </bvar>
        <bvar>
          <ci> KmPYKPEP </ci>
        </bvar>
        <bvar>
          <ci> KmPYKPYR </ci>
        </bvar>
        <bvar>
          <ci> PEP </ci>
        </bvar>
        <bvar>
          <ci> PYR </ci>
        </bvar>
        <bvar>
          <ci> VmPYK </ci>
        </bvar>
        <apply>
          <divide/>
          <apply>
            <times/>
            <apply>
              <divide/>
              <ci> VmPYK </ci>
              <apply>
                <times/>
                <ci> KmPYKPEP </ci>
                <ci> KmPYKADP </ci>
              </apply>
            </apply>
            <apply>
              <minus/>
              <apply>
                <times/>
                <ci> PEP </ci>
                <ci> ADP </ci>
              </apply>
              <apply>
                <divide/>
                <apply>
                  <times/>
                  <ci> PYR </ci>
                  <ci> ATP </ci>
                </apply>
                <ci> KeqPYK </ci>
              </apply>
            </apply>
          </apply>
          <apply>
            <times/>
            <apply>
              <plus/>
              <cn type="integer"> 1 </cn>
              <apply>
                <divide/>
                <ci> PEP </ci>
                <ci> KmPYKPEP </ci>
              </apply>
              <apply>
                <divide/>
                <ci> PYR </ci>
                <ci> KmPYKPYR </ci>
              </apply>
            </apply>
            <apply>
              <plus/>
              <cn type="integer"> 1 </cn>
              <apply>
                <divide/>
                <ci> ATP </ci>
                <ci> KmPYKATP </ci>
              </apply>
              <apply>
                <divide/>
                <ci> ADP </ci>
                <ci> KmPYKADP </ci>
              </apply>
            </apply>
          </apply>
        </apply>
      </lambda>
    </math>
  </functionDefinition>
  <functionDefinition id="Function_for_Pyruvate_decarboxylase" name="Function for Pyruvate decarboxylase">
    <math xmlns="http://www.w3.org/1998/Math/MathML">
      <lambda>
        <bvar>
          <ci> KmPDCPYR </ci>
        </bvar>
        <bvar>
          <ci> PYR </ci>
        </bvar>
        <bvar>
          <ci> VmPDC </ci>
        </bvar>
        <bvar>
          <ci> nPDC </ci>
        </bvar>
        <apply>
          <divide/>
          <apply>
            <times/>
            <ci> VmPDC </ci>
            <apply>
              <divide/>
              <apply>
                <power/>
                <ci> PYR </ci>
                <ci> nPDC </ci>
              </apply>
              <apply>
                <power/>
                <ci> KmPDCPYR </ci>
                <ci> nPDC </ci>
              </apply>
            </apply>
          </apply>
          <apply>
            <plus/>
            <cn type="integer"> 1 </cn>
            <apply>
              <divide/>
              <apply>
                <power/>
                <ci> PYR </ci>
                <ci> nPDC </ci>
              </apply>
              <apply>
                <power/>
                <ci> KmPDCPYR </ci>
                <ci> nPDC </ci>
              </apply>
            </apply>
          </apply>
        </apply>
      </lambda>
    </math>
  </functionDefinition>
  <functionDefinition id="Function_for_Succinate_synthesis" name="Function for Succinate synthesis">
    <math xmlns="http://www.w3.org/1998/Math/MathML">
      <lambda>
        <bvar>
          <ci> ACE </ci>
        </bvar>
        <bvar>
          <ci> KSUCC </ci>
        </bvar>
        <apply>
          <times/>
          <ci> KSUCC </ci>
          <ci> ACE </ci>
        </apply>
      </lambda>
    </math>
  </functionDefinition>
  <functionDefinition id="Function_for_Glucose_transport" name="Function for Glucose transport">
    <math xmlns="http://www.w3.org/1998/Math/MathML">
      <lambda>
        <bvar>
          <ci> GLCi </ci>
        </bvar>
        <bvar>
          <ci> GLCo </ci>
        </bvar>
        <bvar>
          <ci> KeqGLT </ci>
        </bvar>
        <bvar>
          <ci> KmGLTGLCi </ci>
        </bvar>
        <bvar>
          <ci> KmGLTGLCo </ci>
        </bvar>
        <bvar>
          <ci> VmGLT </ci>
        </bvar>
        <apply>
          <divide/>
          <apply>
            <times/>
            <apply>
              <divide/>
              <ci> VmGLT </ci>
              <ci> KmGLTGLCo </ci>
            </apply>
            <apply>
              <minus/>
              <ci> GLCo </ci>
              <apply>
                <divide/>
                <ci> GLCi </ci>
                <ci> KeqGLT </ci>
              </apply>
            </apply>
          </apply>
          <apply>
            <plus/>
            <cn type="integer"> 1 </cn>
            <apply>
              <divide/>
              <ci> GLCo </ci>
              <ci> KmGLTGLCo </ci>
            </apply>
            <apply>
              <divide/>
              <ci> GLCi </ci>
              <ci> KmGLTGLCi </ci>
            </apply>
            <apply>
              <divide/>
              <apply>
                <times/>
                <cn> 0.91 </cn>
                <ci> GLCo </ci>
                <ci> GLCi </ci>
              </apply>
              <apply>
                <times/>
                <ci> KmGLTGLCo </ci>
                <ci> KmGLTGLCi </ci>
              </apply>
            </apply>
          </apply>
        </apply>
      </lambda>
    </math>
  </functionDefinition>
  <functionDefinition id="Function_for_Alcohol_dehydrogenase" name="Function for Alcohol dehydrogenase">
    <math xmlns="http://www.w3.org/1998/Math/MathML">
      <lambda>
        <bvar>
          <ci> ACE </ci>
        </bvar>
        <bvar>
          <ci> ETOH </ci>
        </bvar>
        <bvar>
          <ci> KeqADH </ci>
        </bvar>
        <bvar>
          <ci> KiADHACE </ci>
        </bvar>
        <bvar>
          <ci> KiADHETOH </ci>
        </bvar>
        <bvar>
          <ci> KiADHNAD </ci>
        </bvar>
        <bvar>
          <ci> KiADHNADH </ci>
        </bvar>
        <bvar>
          <ci> KmADHACE </ci>
        </bvar>
        <bvar>
          <ci> KmADHETOH </ci>
        </bvar>
        <bvar>
          <ci> KmADHNAD </ci>
        </bvar>
        <bvar>
          <ci> KmADHNADH </ci>
        </bvar>
        <bvar>
          <ci> NAD </ci>
        </bvar>
        <bvar>
          <ci> NADH </ci>
        </bvar>
        <bvar>
          <ci> VmADH </ci>
        </bvar>
        <bvar>
          <ci> cytosol </ci>
        </bvar>
        <apply>
          <divide/>
          <apply>
            <times/>
            <apply>
              <minus/>
              <ci> cytosol </ci>
            </apply>
            <apply>
              <divide/>
              <apply>
                <times/>
                <apply>
                  <divide/>
                  <ci> VmADH </ci>
                  <apply>
                    <times/>
                    <ci> KiADHNAD </ci>
                    <ci> KmADHETOH </ci>
                  </apply>
                </apply>
                <apply>
                  <minus/>
                  <apply>
                    <times/>
                    <ci> NAD </ci>
                    <ci> ETOH </ci>
                  </apply>
                  <apply>
                    <divide/>
                    <apply>
                      <times/>
                      <ci> NADH </ci>
                      <ci> ACE </ci>
                    </apply>
                    <ci> KeqADH </ci>
                  </apply>
                </apply>
              </apply>
              <apply>
                <plus/>
                <cn type="integer"> 1 </cn>
                <apply>
                  <divide/>
                  <ci> NAD </ci>
                  <ci> KiADHNAD </ci>
                </apply>
                <apply>
                  <divide/>
                  <apply>
                    <times/>
                    <ci> KmADHNAD </ci>
                    <ci> ETOH </ci>
                  </apply>
                  <apply>
                    <times/>
                    <ci> KiADHNAD </ci>
                    <ci> KmADHETOH </ci>
                  </apply>
                </apply>
                <apply>
                  <divide/>
                  <apply>
                    <times/>
                    <ci> KmADHNADH </ci>
                    <ci> ACE </ci>
                  </apply>
                  <apply>
                    <times/>
                    <ci> KiADHNADH </ci>
                    <ci> KmADHACE </ci>
                  </apply>
                </apply>
                <apply>
                  <divide/>
                  <ci> NADH </ci>
                  <ci> KiADHNADH </ci>
                </apply>
                <apply>
                  <divide/>
                  <apply>
                    <times/>
                    <ci> NAD </ci>
                    <ci> ETOH </ci>
                  </apply>
                  <apply>
                    <times/>
                    <ci> KiADHNAD </ci>
                    <ci> KmADHETOH </ci>
                  </apply>
                </apply>
                <apply>
                  <divide/>
                  <apply>
                    <times/>
                    <ci> KmADHNADH </ci>
                    <ci> NAD </ci>
                    <ci> ACE </ci>
                  </apply>
                  <apply>
                    <times/>
                    <ci> KiADHNAD </ci>
                    <ci> KiADHNADH </ci>
                    <ci> KmADHACE </ci>
                  </apply>
                </apply>
                <apply>
                  <divide/>
                  <apply>
                    <times/>
                    <ci> KmADHNAD </ci>
                    <ci> ETOH </ci>
                    <ci> NADH </ci>
                  </apply>
                  <apply>
                    <times/>
                    <ci> KiADHNAD </ci>
                    <ci> KmADHETOH </ci>
                    <ci> KiADHNADH </ci>
                  </apply>
                </apply>
                <apply>
                  <divide/>
                  <apply>
                    <times/>
                    <ci> NADH </ci>
                    <ci> ACE </ci>
                  </apply>
                  <apply>
                    <times/>
                    <ci> KiADHNADH </ci>
                    <ci> KmADHACE </ci>
                  </apply>
                </apply>
                <apply>
                  <divide/>
                  <apply>
                    <times/>
                    <ci> NAD </ci>
                    <ci> ETOH </ci>
                    <ci> ACE </ci>
                  </apply>
                  <apply>
                    <times/>
                    <ci> KiADHNAD </ci>
                    <ci> KmADHETOH </ci>
                    <ci> KiADHACE </ci>
                  </apply>
                </apply>
                <apply>
                  <divide/>
                  <apply>
                    <times/>
                    <ci> ETOH </ci>
                    <ci> NADH </ci>
                    <ci> ACE </ci>
                  </apply>
                  <apply>
                    <times/>
                    <ci> KiADHETOH </ci>
                    <ci> KiADHNADH </ci>
                    <ci> KmADHACE </ci>
                  </apply>
                </apply>
              </apply>
            </apply>
          </apply>
          <ci> cytosol </ci>
        </apply>
      </lambda>
    </math>
  </functionDefinition>
  <functionDefinition id="Function_for_Glycerol_3_phosphate_dehydrogenase" name="Function for Glycerol 3-phosphate dehydrogenase">
    <math xmlns="http://www.w3.org/1998/Math/MathML">
      <lambda>
        <bvar>
          <ci> GLY </ci>
        </bvar>
        <bvar>
          <ci> KeqG3PDH </ci>
        </bvar>
        <bvar>
          <ci> KeqTPI </ci>
        </bvar>
        <bvar>
          <ci> KmG3PDHDHAP </ci>
        </bvar>
        <bvar>
          <ci> KmG3PDHGLY </ci>
        </bvar>
        <bvar>
          <ci> KmG3PDHNAD </ci>
        </bvar>
        <bvar>
          <ci> KmG3PDHNADH </ci>
        </bvar>
        <bvar>
          <ci> NAD </ci>
        </bvar>
        <bvar>
          <ci> NADH </ci>
        </bvar>
        <bvar>
          <ci> TRIO </ci>
        </bvar>
        <bvar>
          <ci> VmG3PDH </ci>
        </bvar>
        <apply>
          <divide/>
          <apply>
            <times/>
            <apply>
              <divide/>
              <ci> VmG3PDH </ci>
              <apply>
                <times/>
                <ci> KmG3PDHDHAP </ci>
                <ci> KmG3PDHNADH </ci>
              </apply>
            </apply>
            <apply>
              <minus/>
              <apply>
                <times/>
                <apply>
                  <divide/>
                  <cn type="integer"> 1 </cn>
                  <apply>
                    <plus/>
                    <cn type="integer"> 1 </cn>
                    <ci> KeqTPI </ci>
                  </apply>
                </apply>
                <ci> TRIO </ci>
                <ci> NADH </ci>
              </apply>
              <apply>
                <divide/>
                <apply>
                  <times/>
                  <ci> GLY </ci>
                  <ci> NAD </ci>
                </apply>
                <ci> KeqG3PDH </ci>
              </apply>
            </apply>
          </apply>
          <apply>
            <times/>
            <apply>
              <plus/>
              <cn type="integer"> 1 </cn>
              <apply>
                <divide/>
                <apply>
                  <times/>
                  <apply>
                    <divide/>
                    <cn type="integer"> 1 </cn>
                    <apply>
                      <plus/>
                      <cn type="integer"> 1 </cn>
                      <ci> KeqTPI </ci>
                    </apply>
                  </apply>
                  <ci> TRIO </ci>
                </apply>
                <ci> KmG3PDHDHAP </ci>
              </apply>
              <apply>
                <divide/>
                <ci> GLY </ci>
                <ci> KmG3PDHGLY </ci>
              </apply>
            </apply>
            <apply>
              <plus/>
              <cn type="integer"> 1 </cn>
              <apply>
                <divide/>
                <ci> NADH </ci>
                <ci> KmG3PDHNADH </ci>
              </apply>
              <apply>
                <divide/>
                <ci> NAD </ci>
                <ci> KmG3PDHNAD </ci>
              </apply>
            </apply>
          </apply>
        </apply>
      </lambda>
    </math>
  </functionDefinition>
</listOfFunctionDefinitions><listOfUnitDefinitions>
  <unitDefinition metaid="metaid_0000070" id="substance" name="millimole">
    <listOfUnits>
      <unit metaid="_772471" kind="mole" scale="-3"/>
    </listOfUnits>
  </unitDefinition>
  <unitDefinition metaid="metaid_0000071" id="time" name="minute">
    <listOfUnits>
      <unit metaid="_772483" kind="second" multiplier="60"/>
    </listOfUnits>
  </unitDefinition>
  <unitDefinition metaid="metaid_0000072" id="mM" name="mM">
    <listOfUnits>
      <unit metaid="_772495" kind="mole" scale="-3"/>
      <unit metaid="_772507" kind="litre" exponent="-1"/>
    </listOfUnits>
  </unitDefinition>
  <unitDefinition metaid="metaid_0000084" id="mMpermin" name="mMpermin">
    <listOfUnits>
      <unit metaid="_772519" kind="mole" scale="-3"/>
      <unit metaid="_772531" kind="litre" exponent="-1"/>
      <unit metaid="_772544" kind="second" exponent="-1" multiplier="60"/>
    </listOfUnits>
  </unitDefinition>
  <unitDefinition metaid="metaid_0000085" id="permin" name="permin">
    <listOfUnits>
      <unit metaid="_772557" kind="second" exponent="-1" multiplier="60"/>
    </listOfUnits>
  </unitDefinition>
  <unitDefinition metaid="metaid_0000086" id="mmolepermin" name="mmolepermin">
    <listOfUnits>
      <unit metaid="_772570" kind="mole" scale="-3"/>
      <unit metaid="_772583" kind="second" exponent="-1" multiplier="60"/>
    </listOfUnits>
  </unitDefinition>
</listOfUnitDefinitions><listOfCompartments>
  <compartment metaid="metaid_0000003" id="extracellular" name="extracellular" spatialDimensions="3" size="1" constant="true">
    <annotation>
      <rdf:RDF xmlns:rdf="http://www.w3.org/1999/02/22-rdf-syntax-ns#" xmlns:dc="http://purl.org/dc/elements/1.1/" xmlns:dcterms="http://purl.org/dc/terms/" xmlns:vCard="http://www.w3.org/2001/vcard-rdf/3.0#" xmlns:bqbiol="http://biomodels.net/biology-qualifiers/" xmlns:bqmodel="http://biomodels.net/model-qualifiers/">
        <rdf:Description rdf:about="#metaid_0000003">
          <bqbiol:is>
            <rdf:Bag>
              <rdf:li rdf:resource="http://identifiers.org/go/GO:0005576"/>
            </rdf:Bag>
          </bqbiol:is>
        </rdf:Description>
      </rdf:RDF>
      <COPASI xmlns="http://www.copasi.org/static/sbml">
        <rdf:RDF xmlns:CopasiMT="http://www.copasi.org/RDF/MiriamTerms#" xmlns:dcterms="http://purl.org/dc/terms/" xmlns:rdf="http://www.w3.org/1999/02/22-rdf-syntax-ns#">
          <rdf:Description rdf:about="#metaid_0000003">
            <dcterms:created>
              <rdf:Description>
                <dcterms:W3CDTF>2014-07-16T14:51:11Z</dcterms:W3CDTF>
              </rdf:Description>
            </dcterms:created>
            <CopasiMT:is>
              <rdf:Bag>
                <rdf:li rdf:resource="http://identifiers.org/obo.go/GO:0005576"/>
              </rdf:Bag>
            </CopasiMT:is>
          </rdf:Description>
        </rdf:RDF>
      </COPASI>
    </annotation>
  </compartment>
  <compartment metaid="metaid_0000075" id="cytosol" name="cytosol" spatialDimensions="3" size="1" outside="extracellular" constant="true">
    <annotation>
      <rdf:RDF xmlns:rdf="http://www.w3.org/1999/02/22-rdf-syntax-ns#" xmlns:dc="http://purl.org/dc/elements/1.1/" xmlns:dcterms="http://purl.org/dc/terms/" xmlns:vCard="http://www.w3.org/2001/vcard-rdf/3.0#" xmlns:bqbiol="http://biomodels.net/biology-qualifiers/" xmlns:bqmodel="http://biomodels.net/model-qualifiers/">
        <rdf:Description rdf:about="#metaid_0000075">
          <bqbiol:is>
            <rdf:Bag>
              <rdf:li rdf:resource="http://identifiers.org/go/GO:0005829"/>
            </rdf:Bag>
          </bqbiol:is>
        </rdf:Description>
      </rdf:RDF>
      <COPASI xmlns="http://www.copasi.org/static/sbml">
        <rdf:RDF xmlns:CopasiMT="http://www.copasi.org/RDF/MiriamTerms#" xmlns:dcterms="http://purl.org/dc/terms/" xmlns:rdf="http://www.w3.org/1999/02/22-rdf-syntax-ns#">
          <rdf:Description rdf:about="#metaid_0000075">
            <dcterms:created>
              <rdf:Description>
                <dcterms:W3CDTF>2014-07-16T14:51:10Z</dcterms:W3CDTF>
              </rdf:Description>
            </dcterms:created>
            <CopasiMT:is>
              <rdf:Bag>
                <rdf:li rdf:resource="http://identifiers.org/obo.go/GO:0005829"/>
              </rdf:Bag>
            </CopasiMT:is>
          </rdf:Description>
        </rdf:RDF>
      </COPASI>
    </annotation>
  </compartment>
</listOfCompartments><listOfSpecies>
  <species metaid="metaid_0000004" id="GLCi" name="Glucose in Cytosol" compartment="cytosol" initialConcentration="0.087" hasOnlySubstanceUnits="false" boundaryCondition="false" constant="false">
    <annotation>
      <rdf:RDF xmlns:rdf="http://www.w3.org/1999/02/22-rdf-syntax-ns#" xmlns:dc="http://purl.org/dc/elements/1.1/" xmlns:dcterms="http://purl.org/dc/terms/" xmlns:vCard="http://www.w3.org/2001/vcard-rdf/3.0#" xmlns:bqbiol="http://biomodels.net/biology-qualifiers/" xmlns:bqmodel="http://biomodels.net/model-qualifiers/">
        <rdf:Description rdf:about="#metaid_0000004">
          <bqbiol:is>
            <rdf:Bag>
              <rdf:li rdf:resource="http://identifiers.org/kegg.compound/C00293"/>
            </rdf:Bag>
          </bqbiol:is>
          <bqbiol:is>
            <rdf:Bag>
              <rdf:li rdf:resource="http://identifiers.org/chebi/CHEBI:17234"/>
            </rdf:Bag>
          </bqbiol:is>
        </rdf:Description>
      </rdf:RDF>
      <COPASI xmlns="http://www.copasi.org/static/sbml">
        <rdf:RDF xmlns:CopasiMT="http://www.copasi.org/RDF/MiriamTerms#" xmlns:dcterms="http://purl.org/dc/terms/" xmlns:rdf="http://www.w3.org/1999/02/22-rdf-syntax-ns#">
          <rdf:Description rdf:about="#metaid_0000004">
            <dcterms:created>
              <rdf:Description>
                <dcterms:W3CDTF>2014-07-16T14:51:14Z</dcterms:W3CDTF>
              </rdf:Description>
            </dcterms:created>
            <CopasiMT:is>
              <rdf:Bag>
                <rdf:li rdf:resource="http://identifiers.org/kegg.compound/C00293"/>
                <rdf:li rdf:resource="http://identifiers.org/obo.chebi/CHEBI:17234"/>
              </rdf:Bag>
            </CopasiMT:is>
          </rdf:Description>
        </rdf:RDF>
      </COPASI>
    </annotation>
  </species>
  <species metaid="metaid_0000005" id="G6P" name="Glucose 6 Phosphate" compartment="cytosol" initialConcentration="2.45" hasOnlySubstanceUnits="false" boundaryCondition="false" constant="false">
    <annotation>
      <rdf:RDF xmlns:rdf="http://www.w3.org/1999/02/22-rdf-syntax-ns#" xmlns:dc="http://purl.org/dc/elements/1.1/" xmlns:dcterms="http://purl.org/dc/terms/" xmlns:vCard="http://www.w3.org/2001/vcard-rdf/3.0#" xmlns:bqbiol="http://biomodels.net/biology-qualifiers/" xmlns:bqmodel="http://biomodels.net/model-qualifiers/">
        <rdf:Description rdf:about="#metaid_0000005">
          <bqbiol:is>
            <rdf:Bag>
              <rdf:li rdf:resource="http://identifiers.org/kegg.compound/C00668"/>
            </rdf:Bag>
          </bqbiol:is>
          <bqbiol:is>
            <rdf:Bag>
              <rdf:li rdf:resource="http://identifiers.org/chebi/CHEBI:17665"/>
            </rdf:Bag>
          </bqbiol:is>
        </rdf:Description>
      </rdf:RDF>
      <COPASI xmlns="http://www.copasi.org/static/sbml">
        <rdf:RDF xmlns:CopasiMT="http://www.copasi.org/RDF/MiriamTerms#" xmlns:dcterms="http://purl.org/dc/terms/" xmlns:rdf="http://www.w3.org/1999/02/22-rdf-syntax-ns#">
          <rdf:Description rdf:about="#metaid_0000005">
            <dcterms:created>
              <rdf:Description>
                <dcterms:W3CDTF>2014-07-16T14:51:59Z</dcterms:W3CDTF>
              </rdf:Description>
            </dcterms:created>
            <CopasiMT:is>
              <rdf:Bag>
                <rdf:li rdf:resource="http://identifiers.org/kegg.compound/C00668"/>
                <rdf:li rdf:resource="http://identifiers.org/obo.chebi/CHEBI:17665"/>
              </rdf:Bag>
            </CopasiMT:is>
          </rdf:Description>
        </rdf:RDF>
      </COPASI>
    </annotation>
  </species>
  <species metaid="metaid_0000006" id="F6P" name="Fructose 6 Phosphate" compartment="cytosol" initialConcentration="0.62" hasOnlySubstanceUnits="false" boundaryCondition="false" constant="false">
    <annotation>
      <rdf:RDF xmlns:rdf="http://www.w3.org/1999/02/22-rdf-syntax-ns#" xmlns:dc="http://purl.org/dc/elements/1.1/" xmlns:dcterms="http://purl.org/dc/terms/" xmlns:vCard="http://www.w3.org/2001/vcard-rdf/3.0#" xmlns:bqbiol="http://biomodels.net/biology-qualifiers/" xmlns:bqmodel="http://biomodels.net/model-qualifiers/">
        <rdf:Description rdf:about="#metaid_0000006">
          <bqbiol:is>
            <rdf:Bag>
              <rdf:li rdf:resource="http://identifiers.org/chebi/CHEBI:15946"/>
            </rdf:Bag>
          </bqbiol:is>
          <bqbiol:is>
            <rdf:Bag>
              <rdf:li rdf:resource="http://identifiers.org/kegg.compound/C05345"/>
            </rdf:Bag>
          </bqbiol:is>
        </rdf:Description>
      </rdf:RDF>
      <COPASI xmlns="http://www.copasi.org/static/sbml">
        <rdf:RDF xmlns:CopasiMT="http://www.copasi.org/RDF/MiriamTerms#" xmlns:rdf="http://www.w3.org/1999/02/22-rdf-syntax-ns#">
          <rdf:Description rdf:about="#metaid_0000006">
            <CopasiMT:is>
              <rdf:Bag>
                <rdf:li rdf:resource="http://identifiers.org/kegg.compound/C05345"/>
                <rdf:li rdf:resource="http://identifiers.org/obo.chebi/CHEBI:15946"/>
              </rdf:Bag>
            </CopasiMT:is>
          </rdf:Description>
        </rdf:RDF>
      </COPASI>
    </annotation>
  </species>
  <species metaid="metaid_0000007" id="F16P" name="Fructose-1,6 bisphosphate" compartment="cytosol" initialConcentration="5.51" hasOnlySubstanceUnits="false" boundaryCondition="false" constant="false">
    <annotation>
      <rdf:RDF xmlns:rdf="http://www.w3.org/1999/02/22-rdf-syntax-ns#" xmlns:dc="http://purl.org/dc/elements/1.1/" xmlns:dcterms="http://purl.org/dc/terms/" xmlns:vCard="http://www.w3.org/2001/vcard-rdf/3.0#" xmlns:bqbiol="http://biomodels.net/biology-qualifiers/" xmlns:bqmodel="http://biomodels.net/model-qualifiers/">
        <rdf:Description rdf:about="#metaid_0000007">
          <bqbiol:is>
            <rdf:Bag>
              <rdf:li rdf:resource="http://identifiers.org/chebi/CHEBI:16905"/>
            </rdf:Bag>
          </bqbiol:is>
          <bqbiol:is>
            <rdf:Bag>
              <rdf:li rdf:resource="http://identifiers.org/kegg.compound/C00354"/>
            </rdf:Bag>
          </bqbiol:is>
        </rdf:Description>
      </rdf:RDF>
      <COPASI xmlns="http://www.copasi.org/static/sbml">
        <rdf:RDF xmlns:CopasiMT="http://www.copasi.org/RDF/MiriamTerms#" xmlns:rdf="http://www.w3.org/1999/02/22-rdf-syntax-ns#">
          <rdf:Description rdf:about="#metaid_0000007">
            <CopasiMT:is>
              <rdf:Bag>
                <rdf:li rdf:resource="http://identifiers.org/kegg.compound/C00354"/>
                <rdf:li rdf:resource="http://identifiers.org/obo.chebi/CHEBI:16905"/>
              </rdf:Bag>
            </CopasiMT:is>
          </rdf:Description>
        </rdf:RDF>
      </COPASI>
    </annotation>
  </species>
  <species metaid="metaid_0000008" id="TRIO" name="Triose-phosphate" compartment="cytosol" initialConcentration="0.96" hasOnlySubstanceUnits="false" boundaryCondition="false" constant="false">
    <annotation>
      <rdf:RDF xmlns:rdf="http://www.w3.org/1999/02/22-rdf-syntax-ns#" xmlns:dc="http://purl.org/dc/elements/1.1/" xmlns:dcterms="http://purl.org/dc/terms/" xmlns:vCard="http://www.w3.org/2001/vcard-rdf/3.0#" xmlns:bqbiol="http://biomodels.net/biology-qualifiers/" xmlns:bqmodel="http://biomodels.net/model-qualifiers/">
        <rdf:Description rdf:about="#metaid_0000008">
          <bqbiol:hasPart>
            <rdf:Bag>
              <rdf:li rdf:resource="http://identifiers.org/chebi/CHEBI:16108"/>
            </rdf:Bag>
          </bqbiol:hasPart>
          <bqbiol:hasPart>
            <rdf:Bag>
              <rdf:li rdf:resource="http://identifiers.org/kegg.compound/C00118"/>
            </rdf:Bag>
          </bqbiol:hasPart>
          <bqbiol:hasPart>
            <rdf:Bag>
              <rdf:li rdf:resource="http://identifiers.org/kegg.compound/C00111"/>
            </rdf:Bag>
          </bqbiol:hasPart>
          <bqbiol:hasPart>
            <rdf:Bag>
              <rdf:li rdf:resource="http://identifiers.org/chebi/CHEBI:29052"/>
            </rdf:Bag>
          </bqbiol:hasPart>
        </rdf:Description>
      </rdf:RDF>
      <COPASI xmlns="http://www.copasi.org/static/sbml">
        <rdf:RDF xmlns:CopasiMT="http://www.copasi.org/RDF/MiriamTerms#" xmlns:rdf="http://www.w3.org/1999/02/22-rdf-syntax-ns#">
          <rdf:Description rdf:about="#metaid_0000008">
            <CopasiMT:hasPart>
              <rdf:Bag>
                <rdf:li rdf:resource="http://identifiers.org/obo.chebi/CHEBI:16108"/>
                <rdf:li rdf:resource="http://identifiers.org/obo.chebi/CHEBI:29052"/>
              </rdf:Bag>
            </CopasiMT:hasPart>
            <CopasiMT:hasPart>
              <rdf:Bag>
                <rdf:li rdf:resource="http://identifiers.org/kegg.compound/C00111"/>
                <rdf:li rdf:resource="http://identifiers.org/kegg.compound/C00118"/>
              </rdf:Bag>
            </CopasiMT:hasPart>
          </rdf:Description>
        </rdf:RDF>
      </COPASI>
    </annotation>
  </species>
  <species metaid="metaid_0000009" id="BPG" name="1,3-bisphosphoglycerate" compartment="cytosol" initialConcentration="0" hasOnlySubstanceUnits="false" boundaryCondition="false" constant="false">
    <annotation>
      <rdf:RDF xmlns:rdf="http://www.w3.org/1999/02/22-rdf-syntax-ns#" xmlns:dc="http://purl.org/dc/elements/1.1/" xmlns:dcterms="http://purl.org/dc/terms/" xmlns:vCard="http://www.w3.org/2001/vcard-rdf/3.0#" xmlns:bqbiol="http://biomodels.net/biology-qualifiers/" xmlns:bqmodel="http://biomodels.net/model-qualifiers/">
        <rdf:Description rdf:about="#metaid_0000009">
          <bqbiol:is>
            <rdf:Bag>
              <rdf:li rdf:resource="http://identifiers.org/chebi/CHEBI:16001"/>
            </rdf:Bag>
          </bqbiol:is>
          <bqbiol:is>
            <rdf:Bag>
              <rdf:li rdf:resource="http://identifiers.org/kegg.compound/C00236"/>
            </rdf:Bag>
          </bqbiol:is>
        </rdf:Description>
      </rdf:RDF>
      <COPASI xmlns="http://www.copasi.org/static/sbml">
        <rdf:RDF xmlns:CopasiMT="http://www.copasi.org/RDF/MiriamTerms#" xmlns:rdf="http://www.w3.org/1999/02/22-rdf-syntax-ns#">
          <rdf:Description rdf:about="#metaid_0000009">
            <CopasiMT:is>
              <rdf:Bag>
                <rdf:li rdf:resource="http://identifiers.org/kegg.compound/C00236"/>
                <rdf:li rdf:resource="http://identifiers.org/obo.chebi/CHEBI:16001"/>
              </rdf:Bag>
            </CopasiMT:is>
          </rdf:Description>
        </rdf:RDF>
      </COPASI>
    </annotation>
  </species>
  <species metaid="metaid_0000010" id="P3G" name="3-phosphoglycerate" compartment="cytosol" initialConcentration="0.9" hasOnlySubstanceUnits="false" boundaryCondition="false" constant="false">
    <annotation>
      <rdf:RDF xmlns:rdf="http://www.w3.org/1999/02/22-rdf-syntax-ns#" xmlns:dc="http://purl.org/dc/elements/1.1/" xmlns:dcterms="http://purl.org/dc/terms/" xmlns:vCard="http://www.w3.org/2001/vcard-rdf/3.0#" xmlns:bqbiol="http://biomodels.net/biology-qualifiers/" xmlns:bqmodel="http://biomodels.net/model-qualifiers/">
        <rdf:Description rdf:about="#metaid_0000010">
          <bqbiol:is>
            <rdf:Bag>
              <rdf:li rdf:resource="http://identifiers.org/kegg.compound/C00197"/>
            </rdf:Bag>
          </bqbiol:is>
          <bqbiol:is>
            <rdf:Bag>
              <rdf:li rdf:resource="http://identifiers.org/chebi/CHEBI:17794"/>
            </rdf:Bag>
          </bqbiol:is>
        </rdf:Description>
      </rdf:RDF>
      <COPASI xmlns="http://www.copasi.org/static/sbml">
        <rdf:RDF xmlns:CopasiMT="http://www.copasi.org/RDF/MiriamTerms#" xmlns:rdf="http://www.w3.org/1999/02/22-rdf-syntax-ns#">
          <rdf:Description rdf:about="#metaid_0000010">
            <CopasiMT:is>
              <rdf:Bag>
                <rdf:li rdf:resource="http://identifiers.org/kegg.compound/C00197"/>
                <rdf:li rdf:resource="http://identifiers.org/obo.chebi/CHEBI:17794"/>
              </rdf:Bag>
            </CopasiMT:is>
          </rdf:Description>
        </rdf:RDF>
      </COPASI>
    </annotation>
  </species>
  <species metaid="metaid_0000011" id="P2G" name="2-phosphoglycerate" compartment="cytosol" initialConcentration="0.12" hasOnlySubstanceUnits="false" boundaryCondition="false" constant="false">
    <annotation>
      <rdf:RDF xmlns:rdf="http://www.w3.org/1999/02/22-rdf-syntax-ns#" xmlns:dc="http://purl.org/dc/elements/1.1/" xmlns:dcterms="http://purl.org/dc/terms/" xmlns:vCard="http://www.w3.org/2001/vcard-rdf/3.0#" xmlns:bqbiol="http://biomodels.net/biology-qualifiers/" xmlns:bqmodel="http://biomodels.net/model-qualifiers/">
        <rdf:Description rdf:about="#metaid_0000011">
          <bqbiol:is>
            <rdf:Bag>
              <rdf:li rdf:resource="http://identifiers.org/chebi/CHEBI:17835"/>
            </rdf:Bag>
          </bqbiol:is>
          <bqbiol:is>
            <rdf:Bag>
              <rdf:li rdf:resource="http://identifiers.org/kegg.compound/C00631"/>
            </rdf:Bag>
          </bqbiol:is>
        </rdf:Description>
      </rdf:RDF>
      <COPASI xmlns="http://www.copasi.org/static/sbml">
        <rdf:RDF xmlns:CopasiMT="http://www.copasi.org/RDF/MiriamTerms#" xmlns:rdf="http://www.w3.org/1999/02/22-rdf-syntax-ns#">
          <rdf:Description rdf:about="#metaid_0000011">
            <CopasiMT:is>
              <rdf:Bag>
                <rdf:li rdf:resource="http://identifiers.org/kegg.compound/C00631"/>
                <rdf:li rdf:resource="http://identifiers.org/obo.chebi/CHEBI:17835"/>
              </rdf:Bag>
            </CopasiMT:is>
          </rdf:Description>
        </rdf:RDF>
      </COPASI>
    </annotation>
  </species>
  <species metaid="metaid_0000012" id="PEP" name="Phosphoenolpyruvate" compartment="cytosol" initialConcentration="0.07" hasOnlySubstanceUnits="false" boundaryCondition="false" constant="false">
    <annotation>
      <rdf:RDF xmlns:rdf="http://www.w3.org/1999/02/22-rdf-syntax-ns#" xmlns:dc="http://purl.org/dc/elements/1.1/" xmlns:dcterms="http://purl.org/dc/terms/" xmlns:vCard="http://www.w3.org/2001/vcard-rdf/3.0#" xmlns:bqbiol="http://biomodels.net/biology-qualifiers/" xmlns:bqmodel="http://biomodels.net/model-qualifiers/">
        <rdf:Description rdf:about="#metaid_0000012">
          <bqbiol:is>
            <rdf:Bag>
              <rdf:li rdf:resource="http://identifiers.org/chebi/CHEBI:18021"/>
            </rdf:Bag>
          </bqbiol:is>
          <bqbiol:is>
            <rdf:Bag>
              <rdf:li rdf:resource="http://identifiers.org/kegg.compound/C00074"/>
            </rdf:Bag>
          </bqbiol:is>
        </rdf:Description>
      </rdf:RDF>
      <COPASI xmlns="http://www.copasi.org/static/sbml">
        <rdf:RDF xmlns:CopasiMT="http://www.copasi.org/RDF/MiriamTerms#" xmlns:rdf="http://www.w3.org/1999/02/22-rdf-syntax-ns#">
          <rdf:Description rdf:about="#metaid_0000012">
            <CopasiMT:is>
              <rdf:Bag>
                <rdf:li rdf:resource="http://identifiers.org/kegg.compound/C00074"/>
              </rdf:Bag>
            </CopasiMT:is>
            <CopasiMT:is>
              <rdf:Bag>
                <rdf:li rdf:resource="http://identifiers.org/obo.chebi/CHEBI:18021"/>
              </rdf:Bag>
            </CopasiMT:is>
          </rdf:Description>
        </rdf:RDF>
      </COPASI>
    </annotation>
  </species>
  <species metaid="metaid_0000013" id="PYR" name="Pyruvate" compartment="cytosol" initialConcentration="1.85" hasOnlySubstanceUnits="false" boundaryCondition="false" constant="false">
    <annotation>
      <rdf:RDF xmlns:rdf="http://www.w3.org/1999/02/22-rdf-syntax-ns#" xmlns:dc="http://purl.org/dc/elements/1.1/" xmlns:dcterms="http://purl.org/dc/terms/" xmlns:vCard="http://www.w3.org/2001/vcard-rdf/3.0#" xmlns:bqbiol="http://biomodels.net/biology-qualifiers/" xmlns:bqmodel="http://biomodels.net/model-qualifiers/">
        <rdf:Description rdf:about="#metaid_0000013">
          <bqbiol:is>
            <rdf:Bag>
              <rdf:li rdf:resource="http://identifiers.org/kegg.compound/C00022"/>
            </rdf:Bag>
          </bqbiol:is>
          <bqbiol:is>
            <rdf:Bag>
              <rdf:li rdf:resource="http://identifiers.org/chebi/CHEBI:15361"/>
            </rdf:Bag>
          </bqbiol:is>
        </rdf:Description>
      </rdf:RDF>
      <COPASI xmlns="http://www.copasi.org/static/sbml">
        <rdf:RDF xmlns:CopasiMT="http://www.copasi.org/RDF/MiriamTerms#" xmlns:rdf="http://www.w3.org/1999/02/22-rdf-syntax-ns#">
          <rdf:Description rdf:about="#metaid_0000013">
            <CopasiMT:is>
              <rdf:Bag>
                <rdf:li rdf:resource="http://identifiers.org/obo.chebi/CHEBI:15361"/>
              </rdf:Bag>
            </CopasiMT:is>
            <CopasiMT:is>
              <rdf:Bag>
                <rdf:li rdf:resource="http://identifiers.org/kegg.compound/C00022"/>
              </rdf:Bag>
            </CopasiMT:is>
          </rdf:Description>
        </rdf:RDF>
      </COPASI>
    </annotation>
  </species>
  <species metaid="metaid_0000014" id="ACE" name="Acetaldehyde" compartment="cytosol" initialConcentration="0.17" hasOnlySubstanceUnits="false" boundaryCondition="false" constant="false">
    <annotation>
      <rdf:RDF xmlns:rdf="http://www.w3.org/1999/02/22-rdf-syntax-ns#" xmlns:dc="http://purl.org/dc/elements/1.1/" xmlns:dcterms="http://purl.org/dc/terms/" xmlns:vCard="http://www.w3.org/2001/vcard-rdf/3.0#" xmlns:bqbiol="http://biomodels.net/biology-qualifiers/" xmlns:bqmodel="http://biomodels.net/model-qualifiers/">
        <rdf:Description rdf:about="#metaid_0000014">
          <bqbiol:is>
            <rdf:Bag>
              <rdf:li rdf:resource="http://identifiers.org/chebi/CHEBI:15343"/>
            </rdf:Bag>
          </bqbiol:is>
          <bqbiol:is>
            <rdf:Bag>
              <rdf:li rdf:resource="http://identifiers.org/kegg.compound/C00084"/>
            </rdf:Bag>
          </bqbiol:is>
        </rdf:Description>
      </rdf:RDF>
      <COPASI xmlns="http://www.copasi.org/static/sbml">
        <rdf:RDF xmlns:CopasiMT="http://www.copasi.org/RDF/MiriamTerms#" xmlns:rdf="http://www.w3.org/1999/02/22-rdf-syntax-ns#">
          <rdf:Description rdf:about="#metaid_0000014">
            <CopasiMT:is>
              <rdf:Bag>
                <rdf:li rdf:resource="http://identifiers.org/kegg.compound/C00084"/>
                <rdf:li rdf:resource="http://identifiers.org/obo.chebi/CHEBI:15343"/>
              </rdf:Bag>
            </CopasiMT:is>
          </rdf:Description>
        </rdf:RDF>
      </COPASI>
    </annotation>
  </species>
  <species metaid="metaid_0000042" id="P" name="High energy phosphates" compartment="cytosol" initialConcentration="6.31" hasOnlySubstanceUnits="false" boundaryCondition="false" constant="false">
    <annotation>
      <rdf:RDF xmlns:rdf="http://www.w3.org/1999/02/22-rdf-syntax-ns#" xmlns:dc="http://purl.org/dc/elements/1.1/" xmlns:dcterms="http://purl.org/dc/terms/" xmlns:vCard="http://www.w3.org/2001/vcard-rdf/3.0#" xmlns:bqbiol="http://biomodels.net/biology-qualifiers/" xmlns:bqmodel="http://biomodels.net/model-qualifiers/">
        <rdf:Description rdf:about="#metaid_0000042">
          <bqbiol:hasPart>
            <rdf:Bag>
              <rdf:li rdf:resource="http://identifiers.org/chebi/CHEBI:16761"/>
            </rdf:Bag>
          </bqbiol:hasPart>
          <bqbiol:hasPart>
            <rdf:Bag>
              <rdf:li rdf:resource="http://identifiers.org/kegg.compound/C00002"/>
            </rdf:Bag>
          </bqbiol:hasPart>
          <bqbiol:hasPart>
            <rdf:Bag>
              <rdf:li rdf:resource="http://identifiers.org/chebi/CHEBI:15422"/>
            </rdf:Bag>
          </bqbiol:hasPart>
          <bqbiol:hasPart>
            <rdf:Bag>
              <rdf:li rdf:resource="http://identifiers.org/kegg.compound/C00008"/>
            </rdf:Bag>
          </bqbiol:hasPart>
        </rdf:Description>
      </rdf:RDF>
      <COPASI xmlns="http://www.copasi.org/static/sbml">
        <rdf:RDF xmlns:CopasiMT="http://www.copasi.org/RDF/MiriamTerms#" xmlns:rdf="http://www.w3.org/1999/02/22-rdf-syntax-ns#">
          <rdf:Description rdf:about="#metaid_0000042">
            <CopasiMT:hasPart>
              <rdf:Bag>
                <rdf:li rdf:resource="http://identifiers.org/kegg.compound/C00002"/>
                <rdf:li rdf:resource="http://identifiers.org/kegg.compound/C00008"/>
              </rdf:Bag>
            </CopasiMT:hasPart>
            <CopasiMT:hasPart>
              <rdf:Bag>
                <rdf:li rdf:resource="http://identifiers.org/obo.chebi/CHEBI:15422"/>
                <rdf:li rdf:resource="http://identifiers.org/obo.chebi/CHEBI:16761"/>
              </rdf:Bag>
            </CopasiMT:hasPart>
          </rdf:Description>
        </rdf:RDF>
      </COPASI>
    </annotation>
  </species>
  <species metaid="metaid_0000016" id="NAD" name="NAD" compartment="cytosol" initialConcentration="1.2" hasOnlySubstanceUnits="false" boundaryCondition="false" constant="false">
    <annotation>
      <rdf:RDF xmlns:rdf="http://www.w3.org/1999/02/22-rdf-syntax-ns#" xmlns:dc="http://purl.org/dc/elements/1.1/" xmlns:dcterms="http://purl.org/dc/terms/" xmlns:vCard="http://www.w3.org/2001/vcard-rdf/3.0#" xmlns:bqbiol="http://biomodels.net/biology-qualifiers/" xmlns:bqmodel="http://biomodels.net/model-qualifiers/">
        <rdf:Description rdf:about="#metaid_0000016">
          <bqbiol:is>
            <rdf:Bag>
              <rdf:li rdf:resource="http://identifiers.org/kegg.compound/C00003"/>
            </rdf:Bag>
          </bqbiol:is>
          <bqbiol:is>
            <rdf:Bag>
              <rdf:li rdf:resource="http://identifiers.org/chebi/CHEBI:15846"/>
            </rdf:Bag>
          </bqbiol:is>
        </rdf:Description>
      </rdf:RDF>
      <COPASI xmlns="http://www.copasi.org/static/sbml">
        <rdf:RDF xmlns:CopasiMT="http://www.copasi.org/RDF/MiriamTerms#" xmlns:rdf="http://www.w3.org/1999/02/22-rdf-syntax-ns#">
          <rdf:Description rdf:about="#metaid_0000016">
            <CopasiMT:is>
              <rdf:Bag>
                <rdf:li rdf:resource="http://identifiers.org/kegg.compound/C00003"/>
                <rdf:li rdf:resource="http://identifiers.org/obo.chebi/CHEBI:15846"/>
              </rdf:Bag>
            </CopasiMT:is>
          </rdf:Description>
        </rdf:RDF>
      </COPASI>
    </annotation>
  </species>
  <species metaid="metaid_0000017" id="NADH" name="NADH" compartment="cytosol" initialConcentration="0.39" hasOnlySubstanceUnits="false" boundaryCondition="false" constant="false">
    <annotation>
      <rdf:RDF xmlns:rdf="http://www.w3.org/1999/02/22-rdf-syntax-ns#" xmlns:dc="http://purl.org/dc/elements/1.1/" xmlns:dcterms="http://purl.org/dc/terms/" xmlns:vCard="http://www.w3.org/2001/vcard-rdf/3.0#" xmlns:bqbiol="http://biomodels.net/biology-qualifiers/" xmlns:bqmodel="http://biomodels.net/model-qualifiers/">
        <rdf:Description rdf:about="#metaid_0000017">
          <bqbiol:is>
            <rdf:Bag>
              <rdf:li rdf:resource="http://identifiers.org/chebi/CHEBI:16908"/>
            </rdf:Bag>
          </bqbiol:is>
          <bqbiol:is>
            <rdf:Bag>
              <rdf:li rdf:resource="http://identifiers.org/kegg.compound/C00004"/>
            </rdf:Bag>
          </bqbiol:is>
        </rdf:Description>
      </rdf:RDF>
      <COPASI xmlns="http://www.copasi.org/static/sbml">
        <rdf:RDF xmlns:CopasiMT="http://www.copasi.org/RDF/MiriamTerms#" xmlns:rdf="http://www.w3.org/1999/02/22-rdf-syntax-ns#">
          <rdf:Description rdf:about="#metaid_0000017">
            <CopasiMT:is>
              <rdf:Bag>
                <rdf:li rdf:resource="http://identifiers.org/kegg.compound/C00004"/>
                <rdf:li rdf:resource="http://identifiers.org/obo.chebi/CHEBI:16908"/>
              </rdf:Bag>
            </CopasiMT:is>
          </rdf:Description>
        </rdf:RDF>
      </COPASI>
    </annotation>
  </species>
  <species metaid="metaid_0000018" id="Glyc" name="Glycogen" compartment="cytosol" initialConcentration="0" hasOnlySubstanceUnits="false" boundaryCondition="true" constant="true">
    <annotation>
      <rdf:RDF xmlns:rdf="http://www.w3.org/1999/02/22-rdf-syntax-ns#" xmlns:dc="http://purl.org/dc/elements/1.1/" xmlns:dcterms="http://purl.org/dc/terms/" xmlns:vCard="http://www.w3.org/2001/vcard-rdf/3.0#" xmlns:bqbiol="http://biomodels.net/biology-qualifiers/" xmlns:bqmodel="http://biomodels.net/model-qualifiers/">
        <rdf:Description rdf:about="#metaid_0000018">
          <bqbiol:is>
            <rdf:Bag>
              <rdf:li rdf:resource="http://identifiers.org/kegg.compound/C00182"/>
            </rdf:Bag>
          </bqbiol:is>
          <bqbiol:is>
            <rdf:Bag>
              <rdf:li rdf:resource="http://identifiers.org/chebi/CHEBI:28087"/>
            </rdf:Bag>
          </bqbiol:is>
        </rdf:Description>
      </rdf:RDF>
      <COPASI xmlns="http://www.copasi.org/static/sbml">
        <rdf:RDF xmlns:CopasiMT="http://www.copasi.org/RDF/MiriamTerms#" xmlns:rdf="http://www.w3.org/1999/02/22-rdf-syntax-ns#">
          <rdf:Description rdf:about="#metaid_0000018">
            <CopasiMT:is>
              <rdf:Bag>
                <rdf:li rdf:resource="http://identifiers.org/kegg.compound/C00182"/>
                <rdf:li rdf:resource="http://identifiers.org/obo.chebi/CHEBI:28087"/>
              </rdf:Bag>
            </CopasiMT:is>
          </rdf:Description>
        </rdf:RDF>
      </COPASI>
    </annotation>
  </species>
  <species metaid="metaid_0000019" id="Trh" name="Trehalose" compartment="cytosol" initialConcentration="0" hasOnlySubstanceUnits="false" boundaryCondition="true" constant="true">
    <annotation>
      <rdf:RDF xmlns:rdf="http://www.w3.org/1999/02/22-rdf-syntax-ns#" xmlns:dc="http://purl.org/dc/elements/1.1/" xmlns:dcterms="http://purl.org/dc/terms/" xmlns:vCard="http://www.w3.org/2001/vcard-rdf/3.0#" xmlns:bqbiol="http://biomodels.net/biology-qualifiers/" xmlns:bqmodel="http://biomodels.net/model-qualifiers/">
        <rdf:Description rdf:about="#metaid_0000019">
          <bqbiol:is>
            <rdf:Bag>
              <rdf:li rdf:resource="http://identifiers.org/kegg.compound/C01083"/>
            </rdf:Bag>
          </bqbiol:is>
          <bqbiol:is>
            <rdf:Bag>
              <rdf:li rdf:resource="http://identifiers.org/chebi/CHEBI:27082"/>
            </rdf:Bag>
          </bqbiol:is>
        </rdf:Description>
      </rdf:RDF>
      <COPASI xmlns="http://www.copasi.org/static/sbml">
        <rdf:RDF xmlns:CopasiMT="http://www.copasi.org/RDF/MiriamTerms#" xmlns:rdf="http://www.w3.org/1999/02/22-rdf-syntax-ns#">
          <rdf:Description rdf:about="#metaid_0000019">
            <CopasiMT:is>
              <rdf:Bag>
                <rdf:li rdf:resource="http://identifiers.org/kegg.compound/C01083"/>
                <rdf:li rdf:resource="http://identifiers.org/obo.chebi/CHEBI:27082"/>
              </rdf:Bag>
            </CopasiMT:is>
          </rdf:Description>
        </rdf:RDF>
      </COPASI>
    </annotation>
  </species>
  <species metaid="metaid_0000020" id="CO2" name="CO2" compartment="cytosol" initialConcentration="1" hasOnlySubstanceUnits="false" boundaryCondition="true" constant="true">
    <annotation>
      <rdf:RDF xmlns:rdf="http://www.w3.org/1999/02/22-rdf-syntax-ns#" xmlns:dc="http://purl.org/dc/elements/1.1/" xmlns:dcterms="http://purl.org/dc/terms/" xmlns:vCard="http://www.w3.org/2001/vcard-rdf/3.0#" xmlns:bqbiol="http://biomodels.net/biology-qualifiers/" xmlns:bqmodel="http://biomodels.net/model-qualifiers/">
        <rdf:Description rdf:about="#metaid_0000020">
          <bqbiol:is>
            <rdf:Bag>
              <rdf:li rdf:resource="http://identifiers.org/kegg.compound/C00011"/>
            </rdf:Bag>
          </bqbiol:is>
          <bqbiol:is>
            <rdf:Bag>
              <rdf:li rdf:resource="http://identifiers.org/chebi/CHEBI:16526"/>
            </rdf:Bag>
          </bqbiol:is>
        </rdf:Description>
      </rdf:RDF>
      <COPASI xmlns="http://www.copasi.org/static/sbml">
        <rdf:RDF xmlns:CopasiMT="http://www.copasi.org/RDF/MiriamTerms#" xmlns:rdf="http://www.w3.org/1999/02/22-rdf-syntax-ns#">
          <rdf:Description rdf:about="#metaid_0000020">
            <CopasiMT:is>
              <rdf:Bag>
                <rdf:li rdf:resource="http://identifiers.org/kegg.compound/C00011"/>
                <rdf:li rdf:resource="http://identifiers.org/obo.chebi/CHEBI:16526"/>
              </rdf:Bag>
            </CopasiMT:is>
          </rdf:Description>
        </rdf:RDF>
      </COPASI>
    </annotation>
  </species>
  <species metaid="metaid_0000021" id="SUCC" name="Succinate" compartment="cytosol" initialConcentration="0" hasOnlySubstanceUnits="false" boundaryCondition="true" constant="true">
    <annotation>
      <rdf:RDF xmlns:rdf="http://www.w3.org/1999/02/22-rdf-syntax-ns#" xmlns:dc="http://purl.org/dc/elements/1.1/" xmlns:dcterms="http://purl.org/dc/terms/" xmlns:vCard="http://www.w3.org/2001/vcard-rdf/3.0#" xmlns:bqbiol="http://biomodels.net/biology-qualifiers/" xmlns:bqmodel="http://biomodels.net/model-qualifiers/">
        <rdf:Description rdf:about="#metaid_0000021">
          <bqbiol:is>
            <rdf:Bag>
              <rdf:li rdf:resource="http://identifiers.org/chebi/CHEBI:30031"/>
            </rdf:Bag>
          </bqbiol:is>
        </rdf:Description>
      </rdf:RDF>
      <COPASI xmlns="http://www.copasi.org/static/sbml">
        <rdf:RDF xmlns:CopasiMT="http://www.copasi.org/RDF/MiriamTerms#" xmlns:rdf="http://www.w3.org/1999/02/22-rdf-syntax-ns#">
          <rdf:Description rdf:about="#metaid_0000021">
            <CopasiMT:is>
              <rdf:Bag>
                <rdf:li rdf:resource="http://identifiers.org/obo.chebi/CHEBI:30031"/>
              </rdf:Bag>
            </CopasiMT:is>
          </rdf:Description>
        </rdf:RDF>
      </COPASI>
    </annotation>
  </species>
  <species metaid="metaid_0000022" id="GLCo" name="Extracellular Glucose" compartment="extracellular" initialConcentration="0" hasOnlySubstanceUnits="false" boundaryCondition="true" constant="true">
    <annotation>
      <rdf:RDF xmlns:rdf="http://www.w3.org/1999/02/22-rdf-syntax-ns#" xmlns:dc="http://purl.org/dc/elements/1.1/" xmlns:dcterms="http://purl.org/dc/terms/" xmlns:vCard="http://www.w3.org/2001/vcard-rdf/3.0#" xmlns:bqbiol="http://biomodels.net/biology-qualifiers/" xmlns:bqmodel="http://biomodels.net/model-qualifiers/">
        <rdf:Description rdf:about="#metaid_0000022">
          <bqbiol:is>
            <rdf:Bag>
              <rdf:li rdf:resource="http://identifiers.org/chebi/CHEBI:17234"/>
            </rdf:Bag>
          </bqbiol:is>
          <bqbiol:is>
            <rdf:Bag>
              <rdf:li rdf:resource="http://identifiers.org/kegg.compound/C00293"/>
            </rdf:Bag>
          </bqbiol:is>
        </rdf:Description>
      </rdf:RDF>
      <COPASI xmlns="http://www.copasi.org/static/sbml">
        <rdf:RDF xmlns:CopasiMT="http://www.copasi.org/RDF/MiriamTerms#" xmlns:dcterms="http://purl.org/dc/terms/" xmlns:rdf="http://www.w3.org/1999/02/22-rdf-syntax-ns#">
          <rdf:Description rdf:about="#metaid_0000022">
            <dcterms:created>
              <rdf:Description>
                <dcterms:W3CDTF>2014-07-16T14:51:38Z</dcterms:W3CDTF>
              </rdf:Description>
            </dcterms:created>
            <CopasiMT:is>
              <rdf:Bag>
                <rdf:li rdf:resource="http://identifiers.org/kegg.compound/C00293"/>
                <rdf:li rdf:resource="http://identifiers.org/obo.chebi/CHEBI:17234"/>
              </rdf:Bag>
            </CopasiMT:is>
          </rdf:Description>
        </rdf:RDF>
      </COPASI>
    </annotation>
  </species>
  <species metaid="metaid_0000023" id="ETOH" name="Ethanol" compartment="cytosol" initialConcentration="50" hasOnlySubstanceUnits="false" boundaryCondition="true" constant="true">
    <annotation>
      <rdf:RDF xmlns:rdf="http://www.w3.org/1999/02/22-rdf-syntax-ns#" xmlns:dc="http://purl.org/dc/elements/1.1/" xmlns:dcterms="http://purl.org/dc/terms/" xmlns:vCard="http://www.w3.org/2001/vcard-rdf/3.0#" xmlns:bqbiol="http://biomodels.net/biology-qualifiers/" xmlns:bqmodel="http://biomodels.net/model-qualifiers/">
        <rdf:Description rdf:about="#metaid_0000023">
          <bqbiol:is>
            <rdf:Bag>
              <rdf:li rdf:resource="http://identifiers.org/kegg.compound/C00469"/>
            </rdf:Bag>
          </bqbiol:is>
          <bqbiol:is>
            <rdf:Bag>
              <rdf:li rdf:resource="http://identifiers.org/chebi/CHEBI:16236"/>
            </rdf:Bag>
          </bqbiol:is>
        </rdf:Description>
      </rdf:RDF>
      <COPASI xmlns="http://www.copasi.org/static/sbml">
        <rdf:RDF xmlns:CopasiMT="http://www.copasi.org/RDF/MiriamTerms#" xmlns:rdf="http://www.w3.org/1999/02/22-rdf-syntax-ns#">
          <rdf:Description rdf:about="#metaid_0000023">
            <CopasiMT:is>
              <rdf:Bag>
                <rdf:li rdf:resource="http://identifiers.org/kegg.compound/C00469"/>
                <rdf:li rdf:resource="http://identifiers.org/obo.chebi/CHEBI:16236"/>
              </rdf:Bag>
            </CopasiMT:is>
          </rdf:Description>
        </rdf:RDF>
      </COPASI>
    </annotation>
  </species>
  <species metaid="metaid_0000024" id="GLY" name="Glycerol" compartment="cytosol" initialConcentration="0.15" hasOnlySubstanceUnits="false" boundaryCondition="true" constant="true">
    <annotation>
      <rdf:RDF xmlns:rdf="http://www.w3.org/1999/02/22-rdf-syntax-ns#" xmlns:dc="http://purl.org/dc/elements/1.1/" xmlns:dcterms="http://purl.org/dc/terms/" xmlns:vCard="http://www.w3.org/2001/vcard-rdf/3.0#" xmlns:bqbiol="http://biomodels.net/biology-qualifiers/" xmlns:bqmodel="http://biomodels.net/model-qualifiers/">
        <rdf:Description rdf:about="#metaid_0000024">
          <bqbiol:is>
            <rdf:Bag>
              <rdf:li rdf:resource="http://identifiers.org/chebi/CHEBI:17754"/>
            </rdf:Bag>
          </bqbiol:is>
          <bqbiol:is>
            <rdf:Bag>
              <rdf:li rdf:resource="http://identifiers.org/kegg.compound/C00116"/>
            </rdf:Bag>
          </bqbiol:is>
        </rdf:Description>
      </rdf:RDF>
      <COPASI xmlns="http://www.copasi.org/static/sbml">
        <rdf:RDF xmlns:CopasiMT="http://www.copasi.org/RDF/MiriamTerms#" xmlns:rdf="http://www.w3.org/1999/02/22-rdf-syntax-ns#">
          <rdf:Description rdf:about="#metaid_0000024">
            <CopasiMT:is>
              <rdf:Bag>
                <rdf:li rdf:resource="http://identifiers.org/kegg.compound/C00116"/>
                <rdf:li rdf:resource="http://identifiers.org/obo.chebi/CHEBI:17754"/>
              </rdf:Bag>
            </CopasiMT:is>
          </rdf:Description>
        </rdf:RDF>
      </COPASI>
    </annotation>
  </species>
  <species metaid="metaid_0000076" id="ATP" name="ATP concentration" compartment="cytosol" initialConcentration="2.50919047627882" hasOnlySubstanceUnits="false" boundaryCondition="true" constant="false">
    <annotation>
      <rdf:RDF xmlns:rdf="http://www.w3.org/1999/02/22-rdf-syntax-ns#" xmlns:dc="http://purl.org/dc/elements/1.1/" xmlns:dcterms="http://purl.org/dc/terms/" xmlns:vCard="http://www.w3.org/2001/vcard-rdf/3.0#" xmlns:bqbiol="http://biomodels.net/biology-qualifiers/" xmlns:bqmodel="http://biomodels.net/model-qualifiers/">
        <rdf:Description rdf:about="#metaid_0000076">
          <bqbiol:is>
            <rdf:Bag>
              <rdf:li rdf:resource="http://identifiers.org/kegg.compound/C00002"/>
            </rdf:Bag>
          </bqbiol:is>
          <bqbiol:is>
            <rdf:Bag>
              <rdf:li rdf:resource="http://identifiers.org/chebi/CHEBI:15422"/>
            </rdf:Bag>
          </bqbiol:is>
        </rdf:Description>
      </rdf:RDF>
      <COPASI xmlns="http://www.copasi.org/static/sbml">
        <rdf:RDF xmlns:CopasiMT="http://www.copasi.org/RDF/MiriamTerms#" xmlns:rdf="http://www.w3.org/1999/02/22-rdf-syntax-ns#">
          <rdf:Description rdf:about="#metaid_0000076">
            <CopasiMT:is>
              <rdf:Bag>
                <rdf:li rdf:resource="http://identifiers.org/kegg.compound/C00002"/>
                <rdf:li rdf:resource="http://identifiers.org/obo.chebi/CHEBI:15422"/>
              </rdf:Bag>
            </CopasiMT:is>
          </rdf:Description>
        </rdf:RDF>
      </COPASI>
    </annotation>
  </species>
  <species metaid="metaid_0000077" id="ADP" name="ADP concentration" compartment="cytosol" initialConcentration="1.29161904744235" hasOnlySubstanceUnits="false" boundaryCondition="true" constant="false">
    <annotation>
      <rdf:RDF xmlns:rdf="http://www.w3.org/1999/02/22-rdf-syntax-ns#" xmlns:dc="http://purl.org/dc/elements/1.1/" xmlns:dcterms="http://purl.org/dc/terms/" xmlns:vCard="http://www.w3.org/2001/vcard-rdf/3.0#" xmlns:bqbiol="http://biomodels.net/biology-qualifiers/" xmlns:bqmodel="http://biomodels.net/model-qualifiers/">
        <rdf:Description rdf:about="#metaid_0000077">
          <bqbiol:is>
            <rdf:Bag>
              <rdf:li rdf:resource="http://identifiers.org/kegg.compound/C00008"/>
            </rdf:Bag>
          </bqbiol:is>
          <bqbiol:is>
            <rdf:Bag>
              <rdf:li rdf:resource="http://identifiers.org/chebi/CHEBI:16761"/>
            </rdf:Bag>
          </bqbiol:is>
        </rdf:Description>
      </rdf:RDF>
      <COPASI xmlns="http://www.copasi.org/static/sbml">
        <rdf:RDF xmlns:CopasiMT="http://www.copasi.org/RDF/MiriamTerms#" xmlns:dcterms="http://purl.org/dc/terms/" xmlns:rdf="http://www.w3.org/1999/02/22-rdf-syntax-ns#">
          <rdf:Description rdf:about="#metaid_0000077">
            <dcterms:created>
              <rdf:Description>
                <dcterms:W3CDTF>2014-07-16T15:04:26Z</dcterms:W3CDTF>
              </rdf:Description>
            </dcterms:created>
            <CopasiMT:is>
              <rdf:Bag>
                <rdf:li rdf:resource="http://identifiers.org/kegg.compound/C00008"/>
                <rdf:li rdf:resource="http://identifiers.org/obo.chebi/CHEBI:16761"/>
              </rdf:Bag>
            </CopasiMT:is>
          </rdf:Description>
        </rdf:RDF>
      </COPASI>
    </annotation>
  </species>
  <species metaid="metaid_0000078" id="AMP" name="AMP concentration" compartment="cytosol" initialConcentration="0.299190476278824" hasOnlySubstanceUnits="false" boundaryCondition="true" constant="false">
    <annotation>
      <rdf:RDF xmlns:rdf="http://www.w3.org/1999/02/22-rdf-syntax-ns#" xmlns:dc="http://purl.org/dc/elements/1.1/" xmlns:dcterms="http://purl.org/dc/terms/" xmlns:vCard="http://www.w3.org/2001/vcard-rdf/3.0#" xmlns:bqbiol="http://biomodels.net/biology-qualifiers/" xmlns:bqmodel="http://biomodels.net/model-qualifiers/">
        <rdf:Description rdf:about="#metaid_0000078">
          <bqbiol:is>
            <rdf:Bag>
              <rdf:li rdf:resource="http://identifiers.org/chebi/CHEBI:16027"/>
            </rdf:Bag>
          </bqbiol:is>
          <bqbiol:is>
            <rdf:Bag>
              <rdf:li rdf:resource="http://identifiers.org/kegg.compound/C00020"/>
            </rdf:Bag>
          </bqbiol:is>
        </rdf:Description>
      </rdf:RDF>
      <COPASI xmlns="http://www.copasi.org/static/sbml">
        <rdf:RDF xmlns:CopasiMT="http://www.copasi.org/RDF/MiriamTerms#" xmlns:rdf="http://www.w3.org/1999/02/22-rdf-syntax-ns#">
          <rdf:Description rdf:about="#metaid_0000078">
            <CopasiMT:is>
              <rdf:Bag>
                <rdf:li rdf:resource="http://identifiers.org/kegg.compound/C00020"/>
                <rdf:li rdf:resource="http://identifiers.org/obo.chebi/CHEBI:16027"/>
              </rdf:Bag>
            </CopasiMT:is>
          </rdf:Description>
        </rdf:RDF>
      </COPASI>
    </annotation>
  </species>
  <species metaid="metaid_0000079" id="SUM_P" name="sum of AXP conc" compartment="cytosol" initialConcentration="4.1" hasOnlySubstanceUnits="false" boundaryCondition="true" constant="true">
    <annotation>
      <rdf:RDF xmlns:rdf="http://www.w3.org/1999/02/22-rdf-syntax-ns#" xmlns:dc="http://purl.org/dc/elements/1.1/" xmlns:dcterms="http://purl.org/dc/terms/" xmlns:vCard="http://www.w3.org/2001/vcard-rdf/3.0#" xmlns:bqbiol="http://biomodels.net/biology-qualifiers/" xmlns:bqmodel="http://biomodels.net/model-qualifiers/">
        <rdf:Description rdf:about="#metaid_0000079">
          <bqbiol:hasPart>
            <rdf:Bag>
              <rdf:li rdf:resource="http://identifiers.org/chebi/CHEBI:16027"/>
            </rdf:Bag>
          </bqbiol:hasPart>
          <bqbiol:hasPart>
            <rdf:Bag>
              <rdf:li rdf:resource="http://identifiers.org/chebi/CHEBI:15422"/>
            </rdf:Bag>
          </bqbiol:hasPart>
          <bqbiol:hasPart>
            <rdf:Bag>
              <rdf:li rdf:resource="http://identifiers.org/kegg.compound/C00008"/>
            </rdf:Bag>
          </bqbiol:hasPart>
          <bqbiol:hasPart>
            <rdf:Bag>
              <rdf:li rdf:resource="http://identifiers.org/chebi/CHEBI:16761"/>
            </rdf:Bag>
          </bqbiol:hasPart>
          <bqbiol:hasPart>
            <rdf:Bag>
              <rdf:li rdf:resource="http://identifiers.org/kegg.compound/C00002"/>
            </rdf:Bag>
          </bqbiol:hasPart>
          <bqbiol:hasPart>
            <rdf:Bag>
              <rdf:li rdf:resource="http://identifiers.org/kegg.compound/C00020"/>
            </rdf:Bag>
          </bqbiol:hasPart>
        </rdf:Description>
      </rdf:RDF>
      <COPASI xmlns="http://www.copasi.org/static/sbml">
        <rdf:RDF xmlns:CopasiMT="http://www.copasi.org/RDF/MiriamTerms#" xmlns:rdf="http://www.w3.org/1999/02/22-rdf-syntax-ns#">
          <rdf:Description rdf:about="#metaid_0000079">
            <CopasiMT:hasPart>
              <rdf:Bag>
                <rdf:li rdf:resource="http://identifiers.org/obo.chebi/CHEBI:15422"/>
                <rdf:li rdf:resource="http://identifiers.org/obo.chebi/CHEBI:16027"/>
                <rdf:li rdf:resource="http://identifiers.org/obo.chebi/CHEBI:16761"/>
              </rdf:Bag>
            </CopasiMT:hasPart>
            <CopasiMT:hasPart>
              <rdf:Bag>
                <rdf:li rdf:resource="http://identifiers.org/kegg.compound/C00002"/>
                <rdf:li rdf:resource="http://identifiers.org/kegg.compound/C00008"/>
                <rdf:li rdf:resource="http://identifiers.org/kegg.compound/C00020"/>
              </rdf:Bag>
            </CopasiMT:hasPart>
          </rdf:Description>
        </rdf:RDF>
      </COPASI>
    </annotation>
  </species>
  <species metaid="metaid_0000061" id="F26BP" name="F2,6P" compartment="cytosol" initialConcentration="0.02" hasOnlySubstanceUnits="false" boundaryCondition="true" constant="true">
    <annotation>
      <rdf:RDF xmlns:rdf="http://www.w3.org/1999/02/22-rdf-syntax-ns#" xmlns:dc="http://purl.org/dc/elements/1.1/" xmlns:dcterms="http://purl.org/dc/terms/" xmlns:vCard="http://www.w3.org/2001/vcard-rdf/3.0#" xmlns:bqbiol="http://biomodels.net/biology-qualifiers/" xmlns:bqmodel="http://biomodels.net/model-qualifiers/">
        <rdf:Description rdf:about="#metaid_0000061">
          <bqbiol:is>
            <rdf:Bag>
              <rdf:li rdf:resource="http://identifiers.org/kegg.compound/C00665"/>
            </rdf:Bag>
          </bqbiol:is>
          <bqbiol:is>
            <rdf:Bag>
              <rdf:li rdf:resource="http://identifiers.org/chebi/CHEBI:28602"/>
            </rdf:Bag>
          </bqbiol:is>
        </rdf:Description>
      </rdf:RDF>
      <COPASI xmlns="http://www.copasi.org/static/sbml">
        <rdf:RDF xmlns:CopasiMT="http://www.copasi.org/RDF/MiriamTerms#" xmlns:rdf="http://www.w3.org/1999/02/22-rdf-syntax-ns#">
          <rdf:Description rdf:about="#metaid_0000061">
            <CopasiMT:is>
              <rdf:Bag>
                <rdf:li rdf:resource="http://identifiers.org/kegg.compound/C00665"/>
                <rdf:li rdf:resource="http://identifiers.org/obo.chebi/CHEBI:28602"/>
              </rdf:Bag>
            </CopasiMT:is>
          </rdf:Description>
        </rdf:RDF>
      </COPASI>
    </annotation>
  </species>
</listOfSpecies><listOfParameters>
  <parameter metaid="metaid_0000050" id="gR" name="gR" value="5.12" constant="true"/>
  <parameter metaid="metaid_0000051" id="KmPFKF6P" name="KmPFKF6P" value="0.1" constant="true"/>
  <parameter metaid="metaid_0000054" id="KmPFKATP" name="KmPFKATP" value="0.71" constant="true"/>
  <parameter metaid="metaid_0000055" id="Lzero" name="Lzero" value="0.66" constant="true"/>
  <parameter metaid="metaid_0000056" id="CiPFKATP" name="CiPFKATP" value="100" constant="true"/>
  <parameter metaid="metaid_0000057" id="KiPFKATP" name="KiPFKATP" value="0.65" constant="true"/>
  <parameter metaid="metaid_0000058" id="CPFKAMP" name="CPFKAMP" value="0.0845" constant="true"/>
  <parameter metaid="metaid_0000059" id="KPFKAMP" name="KPFKAMP" value="0.0995" constant="true"/>
  <parameter metaid="metaid_0000060" id="CPFKF26BP" name="CPFKF26BP" value="0.0174" constant="true"/>
  <parameter metaid="metaid_0000062" id="KPFKF26BP" name="KPFKF26BP" value="0.000682" constant="true"/>
  <parameter metaid="metaid_0000063" id="CPFKF16BP" name="CPFKF16BP" value="0.397" constant="true"/>
  <parameter metaid="metaid_0000064" id="KPFKF16BP" name="KPFKF16BP" value="0.111" constant="true"/>
  <parameter metaid="metaid_0000065" id="CPFKATP" name="CPFKATP" value="3" constant="true"/>
  <parameter metaid="metaid_0000080" id="KeqAK" name="AK eq constant" value="0.45" constant="true"/>
  <parameter metaid="metaid_0000090" id="KeqTPI" name="TPI eq constant" value="0.045" constant="true"/>
</listOfParameters><listOfRules>
  <assignmentRule metaid="metaid_0000081" variable="ADP">
    <math xmlns="http://www.w3.org/1998/Math/MathML">
      <apply>
        <divide/>
        <apply>
          <minus/>
          <ci> SUM_P </ci>
          <apply>
            <power/>
            <apply>
              <plus/>
              <apply>
                <times/>
                <apply>
                  <power/>
                  <ci> P </ci>
                  <cn> 2 </cn>
                </apply>
                <apply>
                  <minus/>
                  <cn> 1 </cn>
                  <apply>
                    <times/>
                    <cn> 4 </cn>
                    <ci> KeqAK </ci>
                  </apply>
                </apply>
              </apply>
              <apply>
                <times/>
                <cn> 2 </cn>
                <ci> SUM_P </ci>
                <ci> P </ci>
                <apply>
                  <minus/>
                  <apply>
                    <times/>
                    <cn> 4 </cn>
                    <ci> KeqAK </ci>
                  </apply>
                  <cn> 1 </cn>
                </apply>
              </apply>
              <apply>
                <power/>
                <ci> SUM_P </ci>
                <cn> 2 </cn>
              </apply>
            </apply>
            <cn> 0.5 </cn>
          </apply>
        </apply>
        <apply>
          <minus/>
          <cn> 1 </cn>
          <apply>
            <times/>
            <cn> 4 </cn>
            <ci> KeqAK </ci>
          </apply>
        </apply>
      </apply>
    </math>
  </assignmentRule>
  <assignmentRule metaid="metaid_0000082" variable="ATP">
    <math xmlns="http://www.w3.org/1998/Math/MathML">
      <apply>
        <divide/>
        <apply>
          <minus/>
          <ci> P </ci>
          <ci> ADP </ci>
        </apply>
        <cn> 2 </cn>
      </apply>
    </math>
  </assignmentRule>
  <assignmentRule metaid="metaid_0000083" variable="AMP">
    <math xmlns="http://www.w3.org/1998/Math/MathML">
      <apply>
        <minus/>
        <apply>
          <minus/>
          <ci> SUM_P </ci>
          <ci> ATP </ci>
        </apply>
        <ci> ADP </ci>
      </apply>
    </math>
  </assignmentRule>
</listOfRules><listOfReactions>
  <reaction metaid="metaid_0000025" id="vGLK" name="Hexokinase" reversible="true">
    <annotation>
      <rdf:RDF xmlns:rdf="http://www.w3.org/1999/02/22-rdf-syntax-ns#" xmlns:dc="http://purl.org/dc/elements/1.1/" xmlns:dcterms="http://purl.org/dc/terms/" xmlns:vCard="http://www.w3.org/2001/vcard-rdf/3.0#" xmlns:bqbiol="http://biomodels.net/biology-qualifiers/" xmlns:bqmodel="http://biomodels.net/model-qualifiers/">
        <rdf:Description rdf:about="#metaid_0000025">
          <bqbiol:is>
            <rdf:Bag>
              <rdf:li rdf:resource="http://identifiers.org/ec-code/2.7.1.2"/>
            </rdf:Bag>
          </bqbiol:is>
          <bqbiol:is>
            <rdf:Bag>
              <rdf:li rdf:resource="http://identifiers.org/kegg.reaction/R00299"/>
            </rdf:Bag>
          </bqbiol:is>
          <bqbiol:isHomologTo>
            <rdf:Bag>
              <rdf:li rdf:resource="http://identifiers.org/reactome/REACT_1318"/>
            </rdf:Bag>
          </bqbiol:isHomologTo>
        </rdf:Description>
      </rdf:RDF>
      <COPASI xmlns="http://www.copasi.org/static/sbml">
        <rdf:RDF xmlns:CopasiMT="http://www.copasi.org/RDF/MiriamTerms#" xmlns:rdf="http://www.w3.org/1999/02/22-rdf-syntax-ns#">
          <rdf:Description rdf:about="#metaid_0000025">
            <CopasiMT:is>
              <rdf:Bag>
                <rdf:li rdf:resource="http://identifiers.org/ec-code/2.7.1.2"/>
                <rdf:li rdf:resource="http://identifiers.org/kegg.reaction/R00299"/>
              </rdf:Bag>
            </CopasiMT:is>
            <CopasiMT:isHomologTo>
              <rdf:Bag>
                <rdf:li rdf:resource="http://identifiers.org/reactome/REACT_1318"/>
              </rdf:Bag>
            </CopasiMT:isHomologTo>
          </rdf:Description>
        </rdf:RDF>
      </COPASI>
    </annotation>
    <listOfReactants>
      <speciesReference metaid="_772596" species="GLCi" stoichiometry="1"/>
      <speciesReference metaid="_772609" species="P" stoichiometry="1"/>
    </listOfReactants>
    <listOfProducts>
      <speciesReference metaid="_772621" species="G6P" stoichiometry="1"/>
    </listOfProducts>
    <listOfModifiers>
      <modifierSpeciesReference metaid="_772634" species="ATP"/>
      <modifierSpeciesReference metaid="_772647" species="ADP"/>
    </listOfModifiers>
    <kineticLaw>
      <math xmlns="http://www.w3.org/1998/Math/MathML">
        <apply>
          <times/>
          <ci> cytosol </ci>
          <apply>
            <ci> Function_for_Hexokinase </ci>
            <ci> ADP </ci>
            <ci> ATP </ci>
            <ci> G6P </ci>
            <ci> GLCi </ci>
            <ci> KeqGLK </ci>
            <ci> KmGLKADP </ci>
            <ci> KmGLKATP </ci>
            <ci> KmGLKG6P </ci>
            <ci> KmGLKGLCi </ci>
            <ci> VmGLK </ci>
          </apply>
        </apply>
      </math>
      <listOfParameters>
        <parameter id="KeqGLK" name="KeqGLK" value="3800"/>
        <parameter id="KmGLKADP" name="KmGLKADP" value="0.23"/>
        <parameter id="KmGLKATP" name="KmGLKATP" value="0.15"/>
        <parameter id="KmGLKG6P" name="KmGLKG6P" value="30"/>
        <parameter id="KmGLKGLCi" name="KmGLKGLCi" value="0.08"/>
        <parameter id="VmGLK" name="VmGLK" value="226.452"/>
      </listOfParameters>
    </kineticLaw>
  </reaction>
  <reaction metaid="metaid_0000026" id="vPGI" name="Glucose-6-phosphate isomerase" reversible="true">
    <annotation>
      <rdf:RDF xmlns:rdf="http://www.w3.org/1999/02/22-rdf-syntax-ns#" xmlns:dc="http://purl.org/dc/elements/1.1/" xmlns:dcterms="http://purl.org/dc/terms/" xmlns:vCard="http://www.w3.org/2001/vcard-rdf/3.0#" xmlns:bqbiol="http://biomodels.net/biology-qualifiers/" xmlns:bqmodel="http://biomodels.net/model-qualifiers/">
        <rdf:Description rdf:about="#metaid_0000026">
          <bqbiol:is>
            <rdf:Bag>
              <rdf:li rdf:resource="http://identifiers.org/ec-code/5.3.1.9"/>
            </rdf:Bag>
          </bqbiol:is>
          <bqbiol:is>
            <rdf:Bag>
              <rdf:li rdf:resource="http://identifiers.org/kegg.reaction/R00771"/>
            </rdf:Bag>
          </bqbiol:is>
          <bqbiol:isHomologTo>
            <rdf:Bag>
              <rdf:li rdf:resource="http://identifiers.org/reactome/REACT_116"/>
            </rdf:Bag>
          </bqbiol:isHomologTo>
        </rdf:Description>
      </rdf:RDF>
      <COPASI xmlns="http://www.copasi.org/static/sbml">
        <rdf:RDF xmlns:CopasiMT="http://www.copasi.org/RDF/MiriamTerms#" xmlns:rdf="http://www.w3.org/1999/02/22-rdf-syntax-ns#">
          <rdf:Description rdf:about="#metaid_0000026">
            <CopasiMT:is>
              <rdf:Bag>
                <rdf:li rdf:resource="http://identifiers.org/ec-code/5.3.1.9"/>
                <rdf:li rdf:resource="http://identifiers.org/kegg.reaction/R00771"/>
              </rdf:Bag>
            </CopasiMT:is>
            <CopasiMT:isHomologTo>
              <rdf:Bag>
                <rdf:li rdf:resource="http://identifiers.org/reactome/REACT_116"/>
              </rdf:Bag>
            </CopasiMT:isHomologTo>
          </rdf:Description>
        </rdf:RDF>
      </COPASI>
    </annotation>
    <listOfReactants>
      <speciesReference metaid="_772743" species="G6P" stoichiometry="1"/>
    </listOfReactants>
    <listOfProducts>
      <speciesReference metaid="_772756" species="F6P" stoichiometry="1"/>
    </listOfProducts>
    <kineticLaw>
      <math xmlns="http://www.w3.org/1998/Math/MathML">
        <apply>
          <times/>
          <ci> cytosol </ci>
          <apply>
            <ci> Function_for_Glucose_6_phosphate_isomerase </ci>
            <ci> F6P </ci>
            <ci> G6P </ci>
            <ci> KeqPGI_2 </ci>
            <ci> KmPGIF6P_2 </ci>
            <ci> KmPGIG6P_2 </ci>
            <ci> VmPGI_2 </ci>
          </apply>
        </apply>
      </math>
      <listOfParameters>
        <parameter id="KeqPGI_2" name="KeqPGI_2" value="0.314"/>
        <parameter id="KmPGIF6P_2" name="KmPGIF6P_2" value="0.3"/>
        <parameter id="KmPGIG6P_2" name="KmPGIG6P_2" value="1.4"/>
        <parameter id="VmPGI_2" name="VmPGI_2" value="339.677"/>
      </listOfParameters>
    </kineticLaw>
  </reaction>
  <reaction metaid="metaid_0000027" id="vGLYCO" name="Glycogen synthesis" reversible="false">
    <annotation>
      <rdf:RDF xmlns:rdf="http://www.w3.org/1999/02/22-rdf-syntax-ns#" xmlns:dc="http://purl.org/dc/elements/1.1/" xmlns:dcterms="http://purl.org/dc/terms/" xmlns:vCard="http://www.w3.org/2001/vcard-rdf/3.0#" xmlns:bqbiol="http://biomodels.net/biology-qualifiers/" xmlns:bqmodel="http://biomodels.net/model-qualifiers/">
        <rdf:Description rdf:about="#metaid_0000027">
          <bqbiol:isHomologTo>
            <rdf:Bag>
              <rdf:li rdf:resource="http://identifiers.org/reactome/REACT_1736"/>
            </rdf:Bag>
          </bqbiol:isHomologTo>
          <bqbiol:isVersionOf>
            <rdf:Bag>
              <rdf:li rdf:resource="http://identifiers.org/go/GO:0005978"/>
            </rdf:Bag>
          </bqbiol:isVersionOf>
        </rdf:Description>
      </rdf:RDF>
      <COPASI xmlns="http://www.copasi.org/static/sbml">
        <rdf:RDF xmlns:CopasiMT="http://www.copasi.org/RDF/MiriamTerms#" xmlns:rdf="http://www.w3.org/1999/02/22-rdf-syntax-ns#">
          <rdf:Description rdf:about="#metaid_0000027">
            <CopasiMT:isHomologTo>
              <rdf:Bag>
                <rdf:li rdf:resource="http://identifiers.org/reactome/REACT_1736"/>
              </rdf:Bag>
            </CopasiMT:isHomologTo>
            <CopasiMT:isVersionOf>
              <rdf:Bag>
                <rdf:li rdf:resource="http://identifiers.org/obo.go/GO:0005978"/>
              </rdf:Bag>
            </CopasiMT:isVersionOf>
          </rdf:Description>
        </rdf:RDF>
      </COPASI>
    </annotation>
    <listOfReactants>
      <speciesReference metaid="_772831" species="G6P" stoichiometry="1"/>
      <speciesReference metaid="_772843" species="P" stoichiometry="1"/>
    </listOfReactants>
    <listOfProducts>
      <speciesReference metaid="_772855" species="Glyc" stoichiometry="1"/>
    </listOfProducts>
    <kineticLaw>
      <math xmlns="http://www.w3.org/1998/Math/MathML">
        <apply>
          <times/>
          <ci> cytosol </ci>
          <apply>
            <ci> Constant_flux__irreversible </ci>
            <ci> v </ci>
          </apply>
        </apply>
      </math>
      <listOfParameters>
        <parameter id="v" name="v" value="6"/>
      </listOfParameters>
    </kineticLaw>
  </reaction>
  <reaction metaid="metaid_0000028" id="vTreha" name="Trehalose 6-phosphate synthase" reversible="false">
    <annotation>
      <rdf:RDF xmlns:rdf="http://www.w3.org/1999/02/22-rdf-syntax-ns#" xmlns:dc="http://purl.org/dc/elements/1.1/" xmlns:dcterms="http://purl.org/dc/terms/" xmlns:vCard="http://www.w3.org/2001/vcard-rdf/3.0#" xmlns:bqbiol="http://biomodels.net/biology-qualifiers/" xmlns:bqmodel="http://biomodels.net/model-qualifiers/">
        <rdf:Description rdf:about="#metaid_0000028">
          <bqbiol:isVersionOf>
            <rdf:Bag>
              <rdf:li rdf:resource="http://identifiers.org/go/GO:0005992"/>
            </rdf:Bag>
          </bqbiol:isVersionOf>
        </rdf:Description>
      </rdf:RDF>
      <COPASI xmlns="http://www.copasi.org/static/sbml">
        <rdf:RDF xmlns:CopasiMT="http://www.copasi.org/RDF/MiriamTerms#" xmlns:rdf="http://www.w3.org/1999/02/22-rdf-syntax-ns#">
          <rdf:Description rdf:about="#metaid_0000028">
            <CopasiMT:isVersionOf>
              <rdf:Bag>
                <rdf:li rdf:resource="http://identifiers.org/obo.go/GO:0005992"/>
              </rdf:Bag>
            </CopasiMT:isVersionOf>
          </rdf:Description>
        </rdf:RDF>
      </COPASI>
    </annotation>
    <listOfReactants>
      <speciesReference metaid="_772891" species="G6P" stoichiometry="2"/>
      <speciesReference metaid="_772903" species="P" stoichiometry="1"/>
    </listOfReactants>
    <listOfProducts>
      <speciesReference metaid="_772915" species="Trh" stoichiometry="1"/>
    </listOfProducts>
    <kineticLaw>
      <math xmlns="http://www.w3.org/1998/Math/MathML">
        <apply>
          <times/>
          <ci> cytosol </ci>
          <apply>
            <ci> Constant_flux__irreversible </ci>
            <ci> v </ci>
          </apply>
        </apply>
      </math>
      <listOfParameters>
        <parameter id="v" name="v" value="2.4"/>
      </listOfParameters>
    </kineticLaw>
  </reaction>
  <reaction metaid="metaid_0000029" id="vPFK" name="Phosphofructokinase" reversible="false">
    <annotation>
      <rdf:RDF xmlns:rdf="http://www.w3.org/1999/02/22-rdf-syntax-ns#" xmlns:dc="http://purl.org/dc/elements/1.1/" xmlns:dcterms="http://purl.org/dc/terms/" xmlns:vCard="http://www.w3.org/2001/vcard-rdf/3.0#" xmlns:bqbiol="http://biomodels.net/biology-qualifiers/" xmlns:bqmodel="http://biomodels.net/model-qualifiers/">
        <rdf:Description rdf:about="#metaid_0000029">
          <bqbiol:is>
            <rdf:Bag>
              <rdf:li rdf:resource="http://identifiers.org/ec-code/2.7.1.11"/>
            </rdf:Bag>
          </bqbiol:is>
          <bqbiol:is>
            <rdf:Bag>
              <rdf:li rdf:resource="http://identifiers.org/kegg.reaction/R00756"/>
            </rdf:Bag>
          </bqbiol:is>
          <bqbiol:isHomologTo>
            <rdf:Bag>
              <rdf:li rdf:resource="http://identifiers.org/reactome/REACT_736"/>
            </rdf:Bag>
          </bqbiol:isHomologTo>
        </rdf:Description>
      </rdf:RDF>
      <COPASI xmlns="http://www.copasi.org/static/sbml">
        <rdf:RDF xmlns:CopasiMT="http://www.copasi.org/RDF/MiriamTerms#" xmlns:rdf="http://www.w3.org/1999/02/22-rdf-syntax-ns#">
          <rdf:Description rdf:about="#metaid_0000029">
            <CopasiMT:is>
              <rdf:Bag>
                <rdf:li rdf:resource="http://identifiers.org/ec-code/2.7.1.11"/>
                <rdf:li rdf:resource="http://identifiers.org/kegg.reaction/R00756"/>
              </rdf:Bag>
            </CopasiMT:is>
            <CopasiMT:isHomologTo>
              <rdf:Bag>
                <rdf:li rdf:resource="http://identifiers.org/reactome/REACT_736"/>
              </rdf:Bag>
            </CopasiMT:isHomologTo>
          </rdf:Description>
        </rdf:RDF>
      </COPASI>
    </annotation>
    <listOfReactants>
      <speciesReference metaid="_772953" species="F6P" stoichiometry="1"/>
      <speciesReference metaid="_772966" species="P" stoichiometry="1"/>
    </listOfReactants>
    <listOfProducts>
      <speciesReference metaid="_772979" species="F16P" stoichiometry="1"/>
    </listOfProducts>
    <listOfModifiers>
      <modifierSpeciesReference metaid="_772992" species="AMP"/>
      <modifierSpeciesReference metaid="_773005" species="ATP"/>
      <modifierSpeciesReference metaid="_773018" species="F26BP"/>
    </listOfModifiers>
    <kineticLaw>
      <math xmlns="http://www.w3.org/1998/Math/MathML">
        <apply>
          <times/>
          <ci> cytosol </ci>
          <apply>
            <ci> Function_for_Phosphofructokinase </ci>
            <ci> AMP </ci>
            <ci> ATP </ci>
            <ci> CPFKAMP </ci>
            <ci> CPFKATP </ci>
            <ci> CPFKF16BP </ci>
            <ci> CPFKF26BP </ci>
            <ci> CiPFKATP </ci>
            <ci> F16P </ci>
            <ci> F26BP </ci>
            <ci> F6P </ci>
            <ci> KPFKAMP </ci>
            <ci> KPFKF16BP </ci>
            <ci> KPFKF26BP </ci>
            <ci> KiPFKATP </ci>
            <ci> KmPFKATP </ci>
            <ci> KmPFKF6P </ci>
            <ci> Lzero </ci>
            <ci> VmPFK </ci>
            <ci> gR </ci>
          </apply>
        </apply>
      </math>
      <listOfParameters>
        <parameter id="VmPFK" name="VmPFK" value="182.903"/>
      </listOfParameters>
    </kineticLaw>
  </reaction>
  <reaction metaid="metaid_0000030" id="vALD" name="Aldolase" reversible="true">
    <annotation>
      <rdf:RDF xmlns:rdf="http://www.w3.org/1999/02/22-rdf-syntax-ns#" xmlns:dc="http://purl.org/dc/elements/1.1/" xmlns:dcterms="http://purl.org/dc/terms/" xmlns:vCard="http://www.w3.org/2001/vcard-rdf/3.0#" xmlns:bqbiol="http://biomodels.net/biology-qualifiers/" xmlns:bqmodel="http://biomodels.net/model-qualifiers/">
        <rdf:Description rdf:about="#metaid_0000030">
          <bqbiol:is>
            <rdf:Bag>
              <rdf:li rdf:resource="http://identifiers.org/ec-code/4.1.2.13"/>
            </rdf:Bag>
          </bqbiol:is>
          <bqbiol:is>
            <rdf:Bag>
              <rdf:li rdf:resource="http://identifiers.org/kegg.reaction/R01070"/>
            </rdf:Bag>
          </bqbiol:is>
          <bqbiol:isHomologTo>
            <rdf:Bag>
              <rdf:li rdf:resource="http://identifiers.org/reactome/REACT_1602"/>
            </rdf:Bag>
          </bqbiol:isHomologTo>
        </rdf:Description>
      </rdf:RDF>
      <COPASI xmlns="http://www.copasi.org/static/sbml">
        <rdf:RDF xmlns:CopasiMT="http://www.copasi.org/RDF/MiriamTerms#" xmlns:rdf="http://www.w3.org/1999/02/22-rdf-syntax-ns#">
          <rdf:Description rdf:about="#metaid_0000030">
            <CopasiMT:is>
              <rdf:Bag>
                <rdf:li rdf:resource="http://identifiers.org/ec-code/4.1.2.13"/>
                <rdf:li rdf:resource="http://identifiers.org/kegg.reaction/R01070"/>
              </rdf:Bag>
            </CopasiMT:is>
            <CopasiMT:isHomologTo>
              <rdf:Bag>
                <rdf:li rdf:resource="http://identifiers.org/reactome/REACT_1602"/>
              </rdf:Bag>
            </CopasiMT:isHomologTo>
          </rdf:Description>
        </rdf:RDF>
      </COPASI>
    </annotation>
    <listOfReactants>
      <speciesReference metaid="_773058" species="F16P" stoichiometry="1"/>
    </listOfReactants>
    <listOfProducts>
      <speciesReference metaid="_773071" species="TRIO" stoichiometry="2"/>
    </listOfProducts>
    <kineticLaw>
      <math xmlns="http://www.w3.org/1998/Math/MathML">
        <apply>
          <times/>
          <ci> cytosol </ci>
          <apply>
            <ci> Function_for_Aldolase </ci>
            <ci> F16P </ci>
            <ci> KeqALD </ci>
            <ci> KeqTPI </ci>
            <ci> KmALDDHAP </ci>
            <ci> KmALDF16P </ci>
            <ci> KmALDGAP </ci>
            <ci> KmALDGAPi </ci>
            <ci> TRIO </ci>
            <ci> VmALD </ci>
          </apply>
        </apply>
      </math>
      <listOfParameters>
        <parameter id="KeqALD" name="KeqALD" value="0.069"/>
        <parameter id="KmALDDHAP" name="KmALDDHAP" value="2.4"/>
        <parameter id="KmALDF16P" name="KmALDF16P" value="0.3"/>
        <parameter id="KmALDGAP" name="KmALDGAP" value="2"/>
        <parameter id="KmALDGAPi" name="KmALDGAPi" value="10"/>
        <parameter id="VmALD" name="VmALD" value="322.258"/>
      </listOfParameters>
    </kineticLaw>
  </reaction>
  <reaction metaid="metaid_0000031" id="vGAPDH" name="Glyceraldehyde 3-phosphate dehydrogenase" reversible="true">
    <annotation>
      <rdf:RDF xmlns:rdf="http://www.w3.org/1999/02/22-rdf-syntax-ns#" xmlns:dc="http://purl.org/dc/elements/1.1/" xmlns:dcterms="http://purl.org/dc/terms/" xmlns:vCard="http://www.w3.org/2001/vcard-rdf/3.0#" xmlns:bqbiol="http://biomodels.net/biology-qualifiers/" xmlns:bqmodel="http://biomodels.net/model-qualifiers/">
        <rdf:Description rdf:about="#metaid_0000031">
          <bqbiol:is>
            <rdf:Bag>
              <rdf:li rdf:resource="http://identifiers.org/kegg.reaction/R01061"/>
            </rdf:Bag>
          </bqbiol:is>
          <bqbiol:is>
            <rdf:Bag>
              <rdf:li rdf:resource="http://identifiers.org/ec-code/1.2.1.12"/>
            </rdf:Bag>
          </bqbiol:is>
          <bqbiol:isHomologTo>
            <rdf:Bag>
              <rdf:li rdf:resource="http://identifiers.org/reactome/REACT_1847"/>
            </rdf:Bag>
          </bqbiol:isHomologTo>
        </rdf:Description>
      </rdf:RDF>
      <COPASI xmlns="http://www.copasi.org/static/sbml">
        <rdf:RDF xmlns:CopasiMT="http://www.copasi.org/RDF/MiriamTerms#" xmlns:rdf="http://www.w3.org/1999/02/22-rdf-syntax-ns#">
          <rdf:Description rdf:about="#metaid_0000031">
            <CopasiMT:is>
              <rdf:Bag>
                <rdf:li rdf:resource="http://identifiers.org/ec-code/1.2.1.12"/>
                <rdf:li rdf:resource="http://identifiers.org/kegg.reaction/R01061"/>
              </rdf:Bag>
            </CopasiMT:is>
            <CopasiMT:isHomologTo>
              <rdf:Bag>
                <rdf:li rdf:resource="http://identifiers.org/reactome/REACT_1847"/>
              </rdf:Bag>
            </CopasiMT:isHomologTo>
          </rdf:Description>
        </rdf:RDF>
      </COPASI>
    </annotation>
    <listOfReactants>
      <speciesReference metaid="_773170" species="TRIO" stoichiometry="1"/>
      <speciesReference metaid="_773182" species="NAD" stoichiometry="1"/>
    </listOfReactants>
    <listOfProducts>
      <speciesReference metaid="_773194" species="BPG" stoichiometry="1"/>
      <speciesReference metaid="_773206" species="NADH" stoichiometry="1"/>
    </listOfProducts>
    <kineticLaw>
      <math xmlns="http://www.w3.org/1998/Math/MathML">
        <apply>
          <times/>
          <ci> cytosol </ci>
          <apply>
            <ci> Function_for_Glyceraldehyde_3_phosphate_dehydrogenase </ci>
            <ci> BPG </ci>
            <ci> KeqTPI </ci>
            <ci> KmGAPDHBPG </ci>
            <ci> KmGAPDHGAP </ci>
            <ci> KmGAPDHNAD </ci>
            <ci> KmGAPDHNADH </ci>
            <ci> NAD </ci>
            <ci> NADH </ci>
            <ci> TRIO </ci>
            <ci> VmGAPDHf </ci>
            <ci> VmGAPDHr </ci>
          </apply>
        </apply>
      </math>
      <listOfParameters>
        <parameter id="KmGAPDHBPG" name="KmGAPDHBPG" value="0.0098"/>
        <parameter id="KmGAPDHGAP" name="KmGAPDHGAP" value="0.21"/>
        <parameter id="KmGAPDHNAD" name="KmGAPDHNAD" value="0.09"/>
        <parameter id="KmGAPDHNADH" name="KmGAPDHNADH" value="0.06"/>
        <parameter id="VmGAPDHf" name="VmGAPDHf" value="1184.52"/>
        <parameter id="VmGAPDHr" name="VmGAPDHr" value="6549.8"/>
      </listOfParameters>
    </kineticLaw>
  </reaction>
  <reaction metaid="metaid_0000032" id="vPGK" name="Phosphoglycerate kinase" reversible="true">
    <annotation>
      <rdf:RDF xmlns:rdf="http://www.w3.org/1999/02/22-rdf-syntax-ns#" xmlns:dc="http://purl.org/dc/elements/1.1/" xmlns:dcterms="http://purl.org/dc/terms/" xmlns:vCard="http://www.w3.org/2001/vcard-rdf/3.0#" xmlns:bqbiol="http://biomodels.net/biology-qualifiers/" xmlns:bqmodel="http://biomodels.net/model-qualifiers/">
        <rdf:Description rdf:about="#metaid_0000032">
          <bqbiol:is>
            <rdf:Bag>
              <rdf:li rdf:resource="http://identifiers.org/kegg.reaction/R01512"/>
            </rdf:Bag>
          </bqbiol:is>
          <bqbiol:is>
            <rdf:Bag>
              <rdf:li rdf:resource="http://identifiers.org/ec-code/2.7.2.3"/>
            </rdf:Bag>
          </bqbiol:is>
          <bqbiol:isHomologTo>
            <rdf:Bag>
              <rdf:li rdf:resource="http://identifiers.org/reactome/REACT_1771"/>
            </rdf:Bag>
          </bqbiol:isHomologTo>
        </rdf:Description>
      </rdf:RDF>
      <COPASI xmlns="http://www.copasi.org/static/sbml">
        <rdf:RDF xmlns:CopasiMT="http://www.copasi.org/RDF/MiriamTerms#" xmlns:rdf="http://www.w3.org/1999/02/22-rdf-syntax-ns#">
          <rdf:Description rdf:about="#metaid_0000032">
            <CopasiMT:is>
              <rdf:Bag>
                <rdf:li rdf:resource="http://identifiers.org/ec-code/2.7.2.3"/>
                <rdf:li rdf:resource="http://identifiers.org/kegg.reaction/R01512"/>
              </rdf:Bag>
            </CopasiMT:is>
            <CopasiMT:isHomologTo>
              <rdf:Bag>
                <rdf:li rdf:resource="http://identifiers.org/reactome/REACT_1771"/>
              </rdf:Bag>
            </CopasiMT:isHomologTo>
          </rdf:Description>
        </rdf:RDF>
      </COPASI>
    </annotation>
    <listOfReactants>
      <speciesReference metaid="_773302" species="BPG" stoichiometry="1"/>
    </listOfReactants>
    <listOfProducts>
      <speciesReference metaid="_773314" species="P3G" stoichiometry="1"/>
      <speciesReference metaid="_773326" species="P" stoichiometry="1"/>
    </listOfProducts>
    <listOfModifiers>
      <modifierSpeciesReference metaid="_773338" species="ATP"/>
      <modifierSpeciesReference metaid="_773350" species="ADP"/>
    </listOfModifiers>
    <kineticLaw>
      <math xmlns="http://www.w3.org/1998/Math/MathML">
        <apply>
          <times/>
          <ci> cytosol </ci>
          <apply>
            <ci> Function_for_Phosphoglycerate_kinase </ci>
            <ci> ADP </ci>
            <ci> ATP </ci>
            <ci> BPG </ci>
            <ci> KeqPGK </ci>
            <ci> KmPGKADP </ci>
            <ci> KmPGKATP </ci>
            <ci> KmPGKBPG </ci>
            <ci> KmPGKP3G </ci>
            <ci> P3G </ci>
            <ci> VmPGK </ci>
          </apply>
        </apply>
      </math>
      <listOfParameters>
        <parameter id="KeqPGK" name="KeqPGK" value="3200"/>
        <parameter id="KmPGKADP" name="KmPGKADP" value="0.2"/>
        <parameter id="KmPGKATP" name="KmPGKATP" value="0.3"/>
        <parameter id="KmPGKBPG" name="KmPGKBPG" value="0.003"/>
        <parameter id="KmPGKP3G" name="KmPGKP3G" value="0.53"/>
        <parameter id="VmPGK" name="VmPGK" value="1306.45"/>
      </listOfParameters>
    </kineticLaw>
  </reaction>
  <reaction metaid="metaid_0000033" id="vPGM" name="Phosphoglycerate mutase" reversible="true">
    <annotation>
      <rdf:RDF xmlns:rdf="http://www.w3.org/1999/02/22-rdf-syntax-ns#" xmlns:dc="http://purl.org/dc/elements/1.1/" xmlns:dcterms="http://purl.org/dc/terms/" xmlns:vCard="http://www.w3.org/2001/vcard-rdf/3.0#" xmlns:bqbiol="http://biomodels.net/biology-qualifiers/" xmlns:bqmodel="http://biomodels.net/model-qualifiers/">
        <rdf:Description rdf:about="#metaid_0000033">
          <bqbiol:is>
            <rdf:Bag>
              <rdf:li rdf:resource="http://identifiers.org/ec-code/5.4.2.1"/>
            </rdf:Bag>
          </bqbiol:is>
          <bqbiol:is>
            <rdf:Bag>
              <rdf:li rdf:resource="http://identifiers.org/kegg.reaction/R01518"/>
            </rdf:Bag>
          </bqbiol:is>
          <bqbiol:isHomologTo>
            <rdf:Bag>
              <rdf:li rdf:resource="http://identifiers.org/reactome/REACT_576"/>
            </rdf:Bag>
          </bqbiol:isHomologTo>
        </rdf:Description>
      </rdf:RDF>
      <COPASI xmlns="http://www.copasi.org/static/sbml">
        <rdf:RDF xmlns:CopasiMT="http://www.copasi.org/RDF/MiriamTerms#" xmlns:rdf="http://www.w3.org/1999/02/22-rdf-syntax-ns#">
          <rdf:Description rdf:about="#metaid_0000033">
            <CopasiMT:is>
              <rdf:Bag>
                <rdf:li rdf:resource="http://identifiers.org/ec-code/5.4.2.1"/>
                <rdf:li rdf:resource="http://identifiers.org/kegg.reaction/R01518"/>
              </rdf:Bag>
            </CopasiMT:is>
            <CopasiMT:isHomologTo>
              <rdf:Bag>
                <rdf:li rdf:resource="http://identifiers.org/reactome/REACT_576"/>
              </rdf:Bag>
            </CopasiMT:isHomologTo>
          </rdf:Description>
        </rdf:RDF>
      </COPASI>
    </annotation>
    <listOfReactants>
      <speciesReference metaid="_773446" species="P3G" stoichiometry="1"/>
    </listOfReactants>
    <listOfProducts>
      <speciesReference metaid="_773458" species="P2G" stoichiometry="1"/>
    </listOfProducts>
    <kineticLaw>
      <math xmlns="http://www.w3.org/1998/Math/MathML">
        <apply>
          <times/>
          <ci> cytosol </ci>
          <apply>
            <ci> Function_for_Phosphoglycerate_mutase </ci>
            <ci> KeqPGM </ci>
            <ci> KmPGMP2G </ci>
            <ci> KmPGMP3G </ci>
            <ci> P2G </ci>
            <ci> P3G </ci>
            <ci> VmPGM </ci>
          </apply>
        </apply>
      </math>
      <listOfParameters>
        <parameter id="KeqPGM" name="KeqPGM" value="0.19"/>
        <parameter id="KmPGMP2G" name="KmPGMP2G" value="0.08"/>
        <parameter id="KmPGMP3G" name="KmPGMP3G" value="1.2"/>
        <parameter id="VmPGM" name="VmPGM" value="2525.81"/>
      </listOfParameters>
    </kineticLaw>
  </reaction>
  <reaction metaid="metaid_0000034" id="vENO" name="Enolase" reversible="true">
    <annotation>
      <rdf:RDF xmlns:rdf="http://www.w3.org/1999/02/22-rdf-syntax-ns#" xmlns:dc="http://purl.org/dc/elements/1.1/" xmlns:dcterms="http://purl.org/dc/terms/" xmlns:vCard="http://www.w3.org/2001/vcard-rdf/3.0#" xmlns:bqbiol="http://biomodels.net/biology-qualifiers/" xmlns:bqmodel="http://biomodels.net/model-qualifiers/">
        <rdf:Description rdf:about="#metaid_0000034">
          <bqbiol:is>
            <rdf:Bag>
              <rdf:li rdf:resource="http://identifiers.org/ec-code/4.2.1.11"/>
            </rdf:Bag>
          </bqbiol:is>
          <bqbiol:is>
            <rdf:Bag>
              <rdf:li rdf:resource="http://identifiers.org/kegg.reaction/R00658"/>
            </rdf:Bag>
          </bqbiol:is>
          <bqbiol:isHomologTo>
            <rdf:Bag>
              <rdf:li rdf:resource="http://identifiers.org/reactome/REACT_1400"/>
            </rdf:Bag>
          </bqbiol:isHomologTo>
        </rdf:Description>
      </rdf:RDF>
      <COPASI xmlns="http://www.copasi.org/static/sbml">
        <rdf:RDF xmlns:CopasiMT="http://www.copasi.org/RDF/MiriamTerms#" xmlns:rdf="http://www.w3.org/1999/02/22-rdf-syntax-ns#">
          <rdf:Description rdf:about="#metaid_0000034">
            <CopasiMT:is>
              <rdf:Bag>
                <rdf:li rdf:resource="http://identifiers.org/ec-code/4.2.1.11"/>
                <rdf:li rdf:resource="http://identifiers.org/kegg.reaction/R00658"/>
              </rdf:Bag>
            </CopasiMT:is>
            <CopasiMT:isHomologTo>
              <rdf:Bag>
                <rdf:li rdf:resource="http://identifiers.org/reactome/REACT_1400"/>
              </rdf:Bag>
            </CopasiMT:isHomologTo>
          </rdf:Description>
        </rdf:RDF>
      </COPASI>
    </annotation>
    <listOfReactants>
      <speciesReference metaid="_773530" species="P2G" stoichiometry="1"/>
    </listOfReactants>
    <listOfProducts>
      <speciesReference metaid="_773542" species="PEP" stoichiometry="1"/>
    </listOfProducts>
    <kineticLaw>
      <math xmlns="http://www.w3.org/1998/Math/MathML">
        <apply>
          <times/>
          <ci> cytosol </ci>
          <apply>
            <ci> Function_for_Enolase </ci>
            <ci> KeqENO </ci>
            <ci> KmENOP2G </ci>
            <ci> KmENOPEP </ci>
            <ci> P2G </ci>
            <ci> PEP </ci>
            <ci> VmENO </ci>
          </apply>
        </apply>
      </math>
      <listOfParameters>
        <parameter id="KeqENO" name="KeqENO" value="6.7"/>
        <parameter id="KmENOP2G" name="KmENOP2G" value="0.04"/>
        <parameter id="KmENOPEP" name="KmENOPEP" value="0.5"/>
        <parameter id="VmENO" name="VmENO" value="365.806"/>
      </listOfParameters>
    </kineticLaw>
  </reaction>
  <reaction metaid="metaid_0000035" id="vPYK" name="Pyruvate kinase" reversible="true">
    <annotation>
      <rdf:RDF xmlns:rdf="http://www.w3.org/1999/02/22-rdf-syntax-ns#" xmlns:dc="http://purl.org/dc/elements/1.1/" xmlns:dcterms="http://purl.org/dc/terms/" xmlns:vCard="http://www.w3.org/2001/vcard-rdf/3.0#" xmlns:bqbiol="http://biomodels.net/biology-qualifiers/" xmlns:bqmodel="http://biomodels.net/model-qualifiers/">
        <rdf:Description rdf:about="#metaid_0000035">
          <bqbiol:is>
            <rdf:Bag>
              <rdf:li rdf:resource="http://identifiers.org/ec-code/2.7.1.40"/>
            </rdf:Bag>
          </bqbiol:is>
          <bqbiol:is>
            <rdf:Bag>
              <rdf:li rdf:resource="http://identifiers.org/kegg.reaction/R00200"/>
            </rdf:Bag>
          </bqbiol:is>
          <bqbiol:isHomologTo>
            <rdf:Bag>
              <rdf:li rdf:resource="http://identifiers.org/reactome/REACT_1911"/>
            </rdf:Bag>
          </bqbiol:isHomologTo>
        </rdf:Description>
      </rdf:RDF>
      <COPASI xmlns="http://www.copasi.org/static/sbml">
        <rdf:RDF xmlns:CopasiMT="http://www.copasi.org/RDF/MiriamTerms#" xmlns:rdf="http://www.w3.org/1999/02/22-rdf-syntax-ns#">
          <rdf:Description rdf:about="#metaid_0000035">
            <CopasiMT:is>
              <rdf:Bag>
                <rdf:li rdf:resource="http://identifiers.org/ec-code/2.7.1.40"/>
                <rdf:li rdf:resource="http://identifiers.org/kegg.reaction/R00200"/>
              </rdf:Bag>
            </CopasiMT:is>
            <CopasiMT:isHomologTo>
              <rdf:Bag>
                <rdf:li rdf:resource="http://identifiers.org/reactome/REACT_1911"/>
              </rdf:Bag>
            </CopasiMT:isHomologTo>
          </rdf:Description>
        </rdf:RDF>
      </COPASI>
    </annotation>
    <listOfReactants>
      <speciesReference metaid="_773614" species="PEP" stoichiometry="1"/>
    </listOfReactants>
    <listOfProducts>
      <speciesReference metaid="_773626" species="PYR" stoichiometry="1"/>
      <speciesReference metaid="_773638" species="P" stoichiometry="1"/>
    </listOfProducts>
    <listOfModifiers>
      <modifierSpeciesReference metaid="_773650" species="ATP"/>
      <modifierSpeciesReference metaid="_773662" species="ADP"/>
    </listOfModifiers>
    <kineticLaw>
      <math xmlns="http://www.w3.org/1998/Math/MathML">
        <apply>
          <times/>
          <ci> cytosol </ci>
          <apply>
            <ci> Function_for_Pyruvate_kinase </ci>
            <ci> ADP </ci>
            <ci> ATP </ci>
            <ci> KeqPYK </ci>
            <ci> KmPYKADP </ci>
            <ci> KmPYKATP </ci>
            <ci> KmPYKPEP </ci>
            <ci> KmPYKPYR </ci>
            <ci> PEP </ci>
            <ci> PYR </ci>
            <ci> VmPYK </ci>
          </apply>
        </apply>
      </math>
      <listOfParameters>
        <parameter id="KeqPYK" name="KeqPYK" value="6500"/>
        <parameter id="KmPYKADP" name="KmPYKADP" value="0.53"/>
        <parameter id="KmPYKATP" name="KmPYKATP" value="1.5"/>
        <parameter id="KmPYKPEP" name="KmPYKPEP" value="0.14"/>
        <parameter id="KmPYKPYR" name="KmPYKPYR" value="21"/>
        <parameter id="VmPYK" name="VmPYK" value="1088.71"/>
      </listOfParameters>
    </kineticLaw>
  </reaction>
  <reaction metaid="metaid_0000036" id="vPDC" name="Pyruvate decarboxylase" reversible="false">
    <annotation>
      <rdf:RDF xmlns:rdf="http://www.w3.org/1999/02/22-rdf-syntax-ns#" xmlns:dc="http://purl.org/dc/elements/1.1/" xmlns:dcterms="http://purl.org/dc/terms/" xmlns:vCard="http://www.w3.org/2001/vcard-rdf/3.0#" xmlns:bqbiol="http://biomodels.net/biology-qualifiers/" xmlns:bqmodel="http://biomodels.net/model-qualifiers/">
        <rdf:Description rdf:about="#metaid_0000036">
          <bqbiol:is>
            <rdf:Bag>
              <rdf:li rdf:resource="http://identifiers.org/ec-code/4.1.1.1"/>
            </rdf:Bag>
          </bqbiol:is>
          <bqbiol:is>
            <rdf:Bag>
              <rdf:li rdf:resource="http://identifiers.org/kegg.reaction/R00224"/>
            </rdf:Bag>
          </bqbiol:is>
        </rdf:Description>
      </rdf:RDF>
      <COPASI xmlns="http://www.copasi.org/static/sbml">
        <rdf:RDF xmlns:CopasiMT="http://www.copasi.org/RDF/MiriamTerms#" xmlns:rdf="http://www.w3.org/1999/02/22-rdf-syntax-ns#">
          <rdf:Description rdf:about="#metaid_0000036">
            <CopasiMT:is>
              <rdf:Bag>
                <rdf:li rdf:resource="http://identifiers.org/ec-code/4.1.1.1"/>
                <rdf:li rdf:resource="http://identifiers.org/kegg.reaction/R00224"/>
              </rdf:Bag>
            </CopasiMT:is>
          </rdf:Description>
        </rdf:RDF>
      </COPASI>
    </annotation>
    <listOfReactants>
      <speciesReference metaid="_773758" species="PYR" stoichiometry="1"/>
    </listOfReactants>
    <listOfProducts>
      <speciesReference metaid="_773770" species="ACE" stoichiometry="1"/>
      <speciesReference metaid="_773782" species="CO2" stoichiometry="1"/>
    </listOfProducts>
    <kineticLaw>
      <math xmlns="http://www.w3.org/1998/Math/MathML">
        <apply>
          <times/>
          <ci> cytosol </ci>
          <apply>
            <ci> Function_for_Pyruvate_decarboxylase </ci>
            <ci> KmPDCPYR </ci>
            <ci> PYR </ci>
            <ci> VmPDC </ci>
            <ci> nPDC </ci>
          </apply>
        </apply>
      </math>
      <listOfParameters>
        <parameter id="KmPDCPYR" name="KmPDCPYR" value="4.33"/>
        <parameter id="VmPDC" name="VmPDC" value="174.194"/>
        <parameter id="nPDC" name="nPDC" value="1.9"/>
      </listOfParameters>
    </kineticLaw>
  </reaction>
  <reaction metaid="metaid_0000037" id="vSUC" name="Succinate synthesis" reversible="false">
    <annotation>
      <rdf:RDF xmlns:rdf="http://www.w3.org/1999/02/22-rdf-syntax-ns#" xmlns:dc="http://purl.org/dc/elements/1.1/" xmlns:dcterms="http://purl.org/dc/terms/" xmlns:vCard="http://www.w3.org/2001/vcard-rdf/3.0#" xmlns:bqbiol="http://biomodels.net/biology-qualifiers/" xmlns:bqmodel="http://biomodels.net/model-qualifiers/">
        <rdf:Description rdf:about="#metaid_0000037">
          <bqbiol:isVersionOf>
            <rdf:Bag>
              <rdf:li rdf:resource="http://identifiers.org/go/GO:0006105"/>
            </rdf:Bag>
          </bqbiol:isVersionOf>
        </rdf:Description>
      </rdf:RDF>
      <COPASI xmlns="http://www.copasi.org/static/sbml">
        <rdf:RDF xmlns:CopasiMT="http://www.copasi.org/RDF/MiriamTerms#" xmlns:rdf="http://www.w3.org/1999/02/22-rdf-syntax-ns#">
          <rdf:Description rdf:about="#metaid_0000037">
            <CopasiMT:isVersionOf>
              <rdf:Bag>
                <rdf:li rdf:resource="http://identifiers.org/obo.go/GO:0006105"/>
              </rdf:Bag>
            </CopasiMT:isVersionOf>
          </rdf:Description>
        </rdf:RDF>
      </COPASI>
    </annotation>
    <listOfReactants>
      <speciesReference metaid="_773843" species="ACE" stoichiometry="2"/>
      <speciesReference metaid="_773855" species="NAD" stoichiometry="3"/>
      <speciesReference metaid="_773867" species="P" stoichiometry="4"/>
    </listOfReactants>
    <listOfProducts>
      <speciesReference metaid="_773879" species="NADH" stoichiometry="3"/>
      <speciesReference metaid="_773891" species="SUCC" stoichiometry="1"/>
    </listOfProducts>
    <kineticLaw>
      <math xmlns="http://www.w3.org/1998/Math/MathML">
        <apply>
          <times/>
          <ci> cytosol </ci>
          <apply>
            <ci> Function_for_Succinate_synthesis </ci>
            <ci> ACE </ci>
            <ci> KSUCC </ci>
          </apply>
        </apply>
      </math>
      <listOfParameters>
        <parameter id="KSUCC" name="KSUCC" value="21.4"/>
      </listOfParameters>
    </kineticLaw>
  </reaction>
  <reaction metaid="metaid_0000038" id="vGLT" name="Glucose transport" reversible="true">
    <annotation>
      <rdf:RDF xmlns:rdf="http://www.w3.org/1999/02/22-rdf-syntax-ns#" xmlns:dc="http://purl.org/dc/elements/1.1/" xmlns:dcterms="http://purl.org/dc/terms/" xmlns:vCard="http://www.w3.org/2001/vcard-rdf/3.0#" xmlns:bqbiol="http://biomodels.net/biology-qualifiers/" xmlns:bqmodel="http://biomodels.net/model-qualifiers/">
        <rdf:Description rdf:about="#metaid_0000038">
          <bqbiol:isHomologTo>
            <rdf:Bag>
              <rdf:li rdf:resource="http://identifiers.org/reactome/REACT_2092"/>
            </rdf:Bag>
          </bqbiol:isHomologTo>
          <bqbiol:isVersionOf>
            <rdf:Bag>
              <rdf:li rdf:resource="http://identifiers.org/go/GO:0046323"/>
            </rdf:Bag>
          </bqbiol:isVersionOf>
        </rdf:Description>
      </rdf:RDF>
      <COPASI xmlns="http://www.copasi.org/static/sbml">
        <rdf:RDF xmlns:CopasiMT="http://www.copasi.org/RDF/MiriamTerms#" xmlns:rdf="http://www.w3.org/1999/02/22-rdf-syntax-ns#">
          <rdf:Description rdf:about="#metaid_0000038">
            <CopasiMT:isHomologTo>
              <rdf:Bag>
                <rdf:li rdf:resource="http://identifiers.org/reactome/REACT_2092"/>
              </rdf:Bag>
            </CopasiMT:isHomologTo>
            <CopasiMT:isVersionOf>
              <rdf:Bag>
                <rdf:li rdf:resource="http://identifiers.org/obo.go/GO:0046323"/>
              </rdf:Bag>
            </CopasiMT:isVersionOf>
          </rdf:Description>
        </rdf:RDF>
      </COPASI>
    </annotation>
    <listOfReactants>
      <speciesReference metaid="_773927" species="GLCo" stoichiometry="1"/>
    </listOfReactants>
    <listOfProducts>
      <speciesReference metaid="_773939" species="GLCi" stoichiometry="1"/>
    </listOfProducts>
    <kineticLaw>
      <math xmlns="http://www.w3.org/1998/Math/MathML">
        <apply>
          <ci> Function_for_Glucose_transport </ci>
          <ci> GLCi </ci>
          <ci> GLCo </ci>
          <ci> KeqGLT </ci>
          <ci> KmGLTGLCi </ci>
          <ci> KmGLTGLCo </ci>
          <ci> VmGLT </ci>
        </apply>
      </math>
      <listOfParameters>
        <parameter id="KeqGLT" name="KeqGLT" value="1"/>
        <parameter id="KmGLTGLCi" name="KmGLTGLCi" value="1.1918"/>
        <parameter id="KmGLTGLCo" name="KmGLTGLCo" value="1.1918"/>
        <parameter id="VmGLT" name="VmGLT" value="97.264"/>
      </listOfParameters>
    </kineticLaw>
  </reaction>
  <reaction metaid="metaid_0000039" id="vADH" name="Alcohol dehydrogenase" reversible="true">
    <annotation>
      <rdf:RDF xmlns:rdf="http://www.w3.org/1999/02/22-rdf-syntax-ns#" xmlns:dc="http://purl.org/dc/elements/1.1/" xmlns:dcterms="http://purl.org/dc/terms/" xmlns:vCard="http://www.w3.org/2001/vcard-rdf/3.0#" xmlns:bqbiol="http://biomodels.net/biology-qualifiers/" xmlns:bqmodel="http://biomodels.net/model-qualifiers/">
        <rdf:Description rdf:about="#metaid_0000039">
          <bqbiol:isHomologTo>
            <rdf:Bag>
              <rdf:li rdf:resource="http://identifiers.org/reactome/REACT_799"/>
            </rdf:Bag>
          </bqbiol:isHomologTo>
          <bqbiol:isVersionOf>
            <rdf:Bag>
              <rdf:li rdf:resource="http://identifiers.org/kegg.reaction/R00746"/>
            </rdf:Bag>
          </bqbiol:isVersionOf>
          <bqbiol:isVersionOf>
            <rdf:Bag>
              <rdf:li rdf:resource="http://identifiers.org/ec-code/1.1.1.2"/>
            </rdf:Bag>
          </bqbiol:isVersionOf>
        </rdf:Description>
      </rdf:RDF>
      <COPASI xmlns="http://www.copasi.org/static/sbml">
        <rdf:RDF xmlns:CopasiMT="http://www.copasi.org/RDF/MiriamTerms#" xmlns:rdf="http://www.w3.org/1999/02/22-rdf-syntax-ns#">
          <rdf:Description rdf:about="#metaid_0000039">
            <CopasiMT:isHomologTo>
              <rdf:Bag>
                <rdf:li rdf:resource="http://identifiers.org/reactome/REACT_799"/>
              </rdf:Bag>
            </CopasiMT:isHomologTo>
            <CopasiMT:isVersionOf>
              <rdf:Bag>
                <rdf:li rdf:resource="http://identifiers.org/ec-code/1.1.1.2"/>
                <rdf:li rdf:resource="http://identifiers.org/kegg.reaction/R00746"/>
              </rdf:Bag>
            </CopasiMT:isVersionOf>
          </rdf:Description>
        </rdf:RDF>
      </COPASI>
    </annotation>
    <listOfReactants>
      <speciesReference metaid="_774011" species="ACE" stoichiometry="1"/>
      <speciesReference metaid="_774023" species="NADH" stoichiometry="1"/>
    </listOfReactants>
    <listOfProducts>
      <speciesReference metaid="_774035" species="NAD" stoichiometry="1"/>
      <speciesReference metaid="_774047" species="ETOH" stoichiometry="1"/>
    </listOfProducts>
    <kineticLaw>
      <math xmlns="http://www.w3.org/1998/Math/MathML">
        <apply>
          <times/>
          <ci> cytosol </ci>
          <apply>
            <ci> Function_for_Alcohol_dehydrogenase </ci>
            <ci> ACE </ci>
            <ci> ETOH </ci>
            <ci> KeqADH </ci>
            <ci> KiADHACE </ci>
            <ci> KiADHETOH </ci>
            <ci> KiADHNAD </ci>
            <ci> KiADHNADH </ci>
            <ci> KmADHACE </ci>
            <ci> KmADHETOH </ci>
            <ci> KmADHNAD </ci>
            <ci> KmADHNADH </ci>
            <ci> NAD </ci>
            <ci> NADH </ci>
            <ci> VmADH </ci>
            <ci> cytosol </ci>
          </apply>
        </apply>
      </math>
      <listOfParameters>
        <parameter id="KeqADH" name="KeqADH" value="6.9e-005"/>
        <parameter id="KiADHACE" name="KiADHACE" value="1.1"/>
        <parameter id="KiADHETOH" name="KiADHETOH" value="90"/>
        <parameter id="KiADHNAD" name="KiADHNAD" value="0.92"/>
        <parameter id="KiADHNADH" name="KiADHNADH" value="0.031"/>
        <parameter id="KmADHACE" name="KmADHACE" value="1.11"/>
        <parameter id="KmADHETOH" name="KmADHETOH" value="17"/>
        <parameter id="KmADHNAD" name="KmADHNAD" value="0.17"/>
        <parameter id="KmADHNADH" name="KmADHNADH" value="0.11"/>
        <parameter id="VmADH" name="VmADH" value="810"/>
      </listOfParameters>
    </kineticLaw>
  </reaction>
  <reaction metaid="metaid_0000040" id="vG3PDH" name="Glycerol 3-phosphate dehydrogenase" reversible="false">
    <annotation>
      <rdf:RDF xmlns:rdf="http://www.w3.org/1999/02/22-rdf-syntax-ns#" xmlns:dc="http://purl.org/dc/elements/1.1/" xmlns:dcterms="http://purl.org/dc/terms/" xmlns:vCard="http://www.w3.org/2001/vcard-rdf/3.0#" xmlns:bqbiol="http://biomodels.net/biology-qualifiers/" xmlns:bqmodel="http://biomodels.net/model-qualifiers/">
        <rdf:Description rdf:about="#metaid_0000040">
          <bqbiol:isVersionOf>
            <rdf:Bag>
              <rdf:li rdf:resource="http://identifiers.org/ec-code/1.1.1.8"/>
            </rdf:Bag>
          </bqbiol:isVersionOf>
        </rdf:Description>
      </rdf:RDF>
      <COPASI xmlns="http://www.copasi.org/static/sbml">
        <rdf:RDF xmlns:CopasiMT="http://www.copasi.org/RDF/MiriamTerms#" xmlns:rdf="http://www.w3.org/1999/02/22-rdf-syntax-ns#">
          <rdf:Description rdf:about="#metaid_0000040">
            <CopasiMT:isVersionOf>
              <rdf:Bag>
                <rdf:li rdf:resource="http://identifiers.org/ec-code/1.1.1.8"/>
              </rdf:Bag>
            </CopasiMT:isVersionOf>
          </rdf:Description>
        </rdf:RDF>
      </COPASI>
    </annotation>
    <listOfReactants>
      <speciesReference metaid="_774191" species="TRIO" stoichiometry="1"/>
      <speciesReference metaid="_774204" species="NADH" stoichiometry="1"/>
    </listOfReactants>
    <listOfProducts>
      <speciesReference metaid="_774216" species="NAD" stoichiometry="1"/>
      <speciesReference metaid="_774228" species="GLY" stoichiometry="1"/>
    </listOfProducts>
    <kineticLaw>
      <math xmlns="http://www.w3.org/1998/Math/MathML">
        <apply>
          <times/>
          <ci> cytosol </ci>
          <apply>
            <ci> Function_for_Glycerol_3_phosphate_dehydrogenase </ci>
            <ci> GLY </ci>
            <ci> KeqG3PDH </ci>
            <ci> KeqTPI </ci>
            <ci> KmG3PDHDHAP </ci>
            <ci> KmG3PDHGLY </ci>
            <ci> KmG3PDHNAD </ci>
            <ci> KmG3PDHNADH </ci>
            <ci> NAD </ci>
            <ci> NADH </ci>
            <ci> TRIO </ci>
            <ci> VmG3PDH </ci>
          </apply>
        </apply>
      </math>
      <listOfParameters>
        <parameter id="KeqG3PDH" name="KeqG3PDH" value="4300"/>
        <parameter id="KmG3PDHDHAP" name="KmG3PDHDHAP" value="0.4"/>
        <parameter id="KmG3PDHGLY" name="KmG3PDHGLY" value="1"/>
        <parameter id="KmG3PDHNAD" name="KmG3PDHNAD" value="0.93"/>
        <parameter id="KmG3PDHNADH" name="KmG3PDHNADH" value="0.023"/>
        <parameter id="VmG3PDH" name="VmG3PDH" value="70.15"/>
      </listOfParameters>
    </kineticLaw>
  </reaction>
  <reaction metaid="metaid_0000041" id="vATP" name="ATPase activity" reversible="true">
    <annotation>
      <rdf:RDF xmlns:rdf="http://www.w3.org/1999/02/22-rdf-syntax-ns#" xmlns:dc="http://purl.org/dc/elements/1.1/" xmlns:dcterms="http://purl.org/dc/terms/" xmlns:vCard="http://www.w3.org/2001/vcard-rdf/3.0#" xmlns:bqbiol="http://biomodels.net/biology-qualifiers/" xmlns:bqmodel="http://biomodels.net/model-qualifiers/">
        <rdf:Description rdf:about="#metaid_0000041">
          <bqbiol:isVersionOf>
            <rdf:Bag>
              <rdf:li rdf:resource="http://identifiers.org/go/GO:0016887"/>
            </rdf:Bag>
          </bqbiol:isVersionOf>
          <bqbiol:isVersionOf>
            <rdf:Bag>
              <rdf:li rdf:resource="http://identifiers.org/ec-code/3.6.1.3"/>
            </rdf:Bag>
          </bqbiol:isVersionOf>
        </rdf:Description>
      </rdf:RDF>
      <COPASI xmlns="http://www.copasi.org/static/sbml">
        <rdf:RDF xmlns:CopasiMT="http://www.copasi.org/RDF/MiriamTerms#" xmlns:rdf="http://www.w3.org/1999/02/22-rdf-syntax-ns#">
          <rdf:Description rdf:about="#metaid_0000041">
            <CopasiMT:isVersionOf>
              <rdf:Bag>
                <rdf:li rdf:resource="http://identifiers.org/ec-code/3.6.1.3"/>
                <rdf:li rdf:resource="http://identifiers.org/obo.go/GO:0016887"/>
              </rdf:Bag>
            </CopasiMT:isVersionOf>
          </rdf:Description>
        </rdf:RDF>
      </COPASI>
    </annotation>
    <listOfReactants>
      <speciesReference metaid="_774324" species="P" stoichiometry="1"/>
    </listOfReactants>
    <listOfModifiers>
      <modifierSpeciesReference metaid="_774336" species="ATP"/>
    </listOfModifiers>
    <kineticLaw>
      <math xmlns="http://www.w3.org/1998/Math/MathML">
        <apply>
          <times/>
          <ci> cytosol </ci>
          <apply>
            <ci> Function_for_ATPase_activity </ci>
            <ci> ATP </ci>
            <ci> KATPASE </ci>
          </apply>
        </apply>
      </math>
      <listOfParameters>
        <parameter id="KATPASE" name="KATPASE" value="33.7"/>
      </listOfParameters>
    </kineticLaw>
  </reaction>
</listOfReactions>
</model>
</sbml>
