# Supplementary material for: Glycolysis Is Governed by Growth Regime and Simple Enzyme Regulation in Adherent MDCK Cells
Source: PLoS Comput Biol. 2014 Oct 16;10(10):e1003885. doi: 10.1371/journal.pcbi.1003885 (PMC4211564; doi:10.1371/journal.pcbi.1003885)
Supplement: Model S1 — Segregated cell growth model coupled to the structured model of glycolysis for simulation of Cult1. The model is provided as .txt and can be computed with the Systems Biology Toolbox 2 (see section “Computation”). (TXT) [file pcbi.1003885.s007.txt]

********** MODEL NAME
Glycolysis of adherent MDCK cells

********** MODEL NOTES
The model is part of the work:

Glycolysis is Governed by Growth Regime and Simple Enzyme Regulation in Adherent MDCK Cells 

Authors: Markus Rehberg1*, Joachim B. Ritter1, Udo Reichl1,2
1 Max Planck Institute for Dynamics of Complex Technical Systems, Magdeburg, Germany
2 Otto von Guericke University Magdeburg, Chair of Bioprocess Engineering, Magdeburg, Germany
* correspondence to: rehberg@mpi-magdeburg.mpg.de, +49 391 6110 206

Additional notes:
- Metabolite concentrations are mmol/L
- Simulation time is in minutes (e.g.: [0:0.1:200*60])
- values for Cult1 experiment

********** MODEL STATES
d/dt(X1)        = + 2*r_trans*X<Nc> - r_trans*X1*f
d/dt(X2)        = + r_trans*X1*f - r_trans*X2
d/dt(X<idx,3:Nc>) = + r_trans*X<idx-1> - r_trans*X<idx>
d/dt(Glcx)      = (- r_xGlc - r_mGlc) + k_evap*Glcx/VM
d/dt(Glnx)      = (- r_xGln - r_mGln - r_dGln) + k_evap*Glnx/VM
d/dt(Lacx)      = (+ r_xGlc + r_mGlc)*Y_LacGlc + k_evap*Lacx/VM
d/dt(Glc)       = +r_influx-r_HK-mu*f*Glc
d/dt(G6P)       = +r_HK-r_GPI-r_G6PDH-r_UT-mu*f*G6P
d/dt(F6P)       = +r_GPI-r_PFK+r_TATKF6P-mu*f*F6P
d/dt(R5P)       = +r_G6PDH-r_RDPK-mu*f*R5P
d/dt(UGLC)      = +r_UT-r_GLYS-mu*f*UGLC
d/dt(F16BP)     = +r_PFK-r_ALD-mu*f*F16BP
d/dt(G3P)       = +2*r_ALD-r_ENO+r_TATK3PG-mu*f*G3P
d/dt(PEP)       = +r_ENO-r_PK-mu*f*PEP

X1(0)           = 0.40e6
X2(0)           = 0
X<idx,2:Nc>(0)  = 0
Glcx(0)         = 31.04
Lacx(0)         = 3.25
Glnx(0)         = 1.60
Glc(0)          = 1.16e-4
G6P(0)          = 1.44e-2                                                                              
F6P(0)          = 6.6e-3
R5P(0)          = 5.7e-3
UGLC(0)         = 0.25
F16BP(0)        = 9.27e-2
G3P(0)          = 5.15e-2
PEP(0)          = 1.59e-2

********** MODEL PARAMETERS
Nc              = 5          %-
s               = 2.7523     %-
d_b             = 15.6815    %microm
d_c             = 22.9347    %microm
Km              = 0.9234     %mM 
mu_max          = 6.467e-4   %1/h
VW              = 4e-3       %L
VC_star         = 6.8036     %microL
k_dGln          = 6e-5       %1/h
k_evap          = 4.583e-8   %L/h
m_Glc           = 1.767e-4   %mM/microL/h
m_Gln           = 8.823e-11  %mM/microL/h
Y_LacGlc        = 2.14       %-
Y_xGlc          = 3.5681e-06 %mM/cells  
Y_xGln          = 2.6801e-07 %mM/cells 
Elevel          = 1.08       %- 
kbin1           = 1          %-

Vmax_GLUT       = 1.6020e-11         %mmol/cell/min, -
Vmax_HK         = 1.9200e-11         %mmol/cell/min, Janke
Vmax_GPI        = 2.7188e-10         %mmol/cell/min, Janke
Vmax_G6PDH      = 5.8120e-11         %mmol/cell/min, Janke
Vmax_RDPK       = 3.68e-11           %mmol/cell/min, -
Vmax_UT         = 8.08e-15           %mmol/cell/min, -
Vmax_GLYS       = 1.9e-14            %mmol/cell/min, -
Vmax_PFK        = 1.000e-11          %mmol/cell/min, -
Vmax_TATKF6P    = 3.730e-14          %mmol/cell/min, Janke
Vmax_TATK3PG    = 5.60e-13           %mmol/cell/min, Janke
Vmax_ALD        = 2.360e-11          %mmol/cell/min, Janke
Vmax_ENO        = 2.34e-10           %mmol/cell/min, -
Vmax_PK         = 1.2338e-09         %mmol/cell/min, Janke

km_GLUT         = 5.61               %mmol/l, 
km_HK           = 0.02               %mmol/l,
km_GPI          = 2.41               %mmol/l,
keq_GPI         = 1.78               %(-)
km_G6PDH        = 3.98               %mmol/l,
km_UT           = 9.9e-3             %mmol/l,
keq_TATKF6P     = 9.34    
keq_TATK3PG     = 0.1 
km_PFK          = 1.08e-2            %mmol/l,
km_ALD          = 1.8756             %mmol/l, 
keq_ENO         = 0.4                %mmol/l,
km_PK           = 1.66e-03           %mmol/l,
ka_PK           = 6.56e-01           %mmol^2/l^2, 

********** MODEL VARIABLES
X_t             = arraysumSB(X<idx,1:Nc>)                   %cells
di<idx,1:Nc>    = (d_b+(d_c-d_b)/(Nc-1)*<idx-1>)*X<idx>/X_t %microm
d               = arraysumSB(di<idx,1:Nc>)                  %microm
VC              = 4/3*pi*(d/2/10^5)^3*10^6*X_t              %microL
mu              = mu_max*Glcx/(Km+Glcx)                     %1/h
r_trans         = mu*(1/(2^(1/Nc)-1))                       %1/h
r_dGln          = Glnx*k_dGln                               %mM/h
f               = (1-exp(-s*(VC_star-VC)/VC))*kbin1         %-
VM              = VW-k_evap*time                            %L
lambda          = VW/VM                                     %-
r_xGlc          = mu*(X_t-X1+X1*f)*Y_xGlc*lambda            %mM/h
r_xGln          = mu*(X_t-X1+X1*f)*Y_xGln*lambda            %mM/h
r_mGlc          = m_Glc*VC*lambda                           %mM/h
r_mGln          = m_Gln*VC*lambda                           %mM/h
gammaGLUT       = (r_xGlc +r_mGlc)*VM/(Vmax_GLUT*Elevel*Glcx/(km_GLUT+Glcx)*X_t)

VCS             = VC*1e-6/X_t
Kmax_GLUT       = Vmax_GLUT/VCS*Elevel
Kmax_HK         = Vmax_HK/VCS*Elevel
Kmax_GPI        = Vmax_GPI/VCS*Elevel
Kmax_G6PDH      = Vmax_G6PDH/VCS*Elevel
Kmax_RDPK       = Vmax_RDPK/VCS*Elevel
Kmax_UT         = Vmax_UT/VCS*Elevel
Kmax_GLYS       = Vmax_GLYS/VCS*Elevel
Kmax_PFK        = Vmax_PFK/VCS*Elevel
Kmax_TATKF6P    = Vmax_TATKF6P/VCS*Elevel
Kmax_TATK3PG    = Vmax_TATK3PG/VCS*Elevel
Kmax_ALD        = Vmax_ALD/VCS*Elevel
Kmax_ENO        = Vmax_ENO/VCS*Elevel
Kmax_PK         = Vmax_PK/VCS*Elevel
                        
r_influx        = (r_xGlc +r_mGlc)*VM/VC*1e6
r_HK            = Kmax_HK*Glc/(km_HK+Glc)
r_GPI           = Kmax_GPI*(G6P-F6P/keq_GPI)/(km_GPI+G6P+F6P/keq_GPI)
r_G6PDH         = Kmax_G6PDH*G6P/(km_G6PDH+G6P)
r_RDPK          = Kmax_RDPK*R5P
r_UT            = Kmax_UT*G6P/(km_UT+G6P)
r_GLYS          = Kmax_GLYS*UGLC
r_TATKF6P       = Kmax_TATKF6P*(1-F6P/keq_TATKF6P)
r_PFK           = Kmax_PFK*F6P^4/(km_PFK^4 + F6P^4)
r_ALD           = Kmax_ALD*(F16BP)/(km_ALD+F16BP)
r_TATK3PG       = Kmax_TATK3PG*(1-G3P/keq_TATK3PG)                                                                                                                                            
r_ENO           = Kmax_ENO*(G3P-PEP/keq_ENO)
r_PK            = Kmax_PK*PEP/(km_PK+PEP+(ka_PK/F16BP))

********** MODEL REACTIONS

********** MODEL FUNCTIONS

********** MODEL EVENTS
event1=ge(VC,VC_star),kbin1,0
event2=le(Glcx,0),m_Glc,0,Y_xGlc,0
event3=le(Glnx,0),m_Gln,0

********** MODEL MATLAB FUNCTIONS
