# Supplementary material for: Glycolysis Is Governed by Growth Regime and Simple Enzyme Regulation in Adherent MDCK Cells
Source: PLoS Comput Biol. 2014 Oct 16;10(10):e1003885. doi: 10.1371/journal.pcbi.1003885 (PMC4211564; doi:10.1371/journal.pcbi.1003885)
Supplement: Model S2 — Structured model of glycolysis for simulation of Lim1. The model is provided as .txt and can be computed with the Systems Biology Toolbox 2 (see section “Computation”). (TXT) [file pcbi.1003885.s008.txt]

********** MODEL NAME
Glycolysis of adherent MDCK cells

********** MODEL NOTES
The model is part of the work:

Glycolysis is Governed by Growth Regime and Simple Enzyme Regulation in Adherent MDCK Cells 

Authors: Markus Rehberg1*, Joachim B. Ritter1, Udo Reichl1,2
1 Max Planck Institute for Dynamics of Complex Technical Systems, Magdeburg, Germany
2 Otto von Guericke University Magdeburg, Chair of Bioprocess Engineering, Magdeburg, Germany
* correspondence to: rehberg@mpi-magdeburg.mpg.de, +49 391 6110 206

Additional notes:
- Metabolite concentrations are mmol/L
- Simulation time is in minutes (e.g.: [0:0.1:6])
- values for Lim1 experiment

********** MODEL STATES
d/dt(Glcx)      = -r_influx*VCS*X_t/VW
d/dt(Glc)       = +r_influx-r_HK
d/dt(G6P)       = +r_HK-r_GPI-r_G6PDH-r_UT
d/dt(F6P)       = +r_GPI-r_PFK+r_TATKF6P
d/dt(R5P)       = +r_G6PDH-r_RDPK
d/dt(UGLC)      = +r_UT-r_GLYS 
d/dt(F16BP)     = +r_PFK-r_ALD
d/dt(G3P)       = +2*r_ALD-r_ENO+r_TATK3PG
d/dt(PEP)       = +r_ENO-r_PK                                                 
                                                                                                    
Glcx(0)         = 24.22
Glc(0)          = 7.96e-4
G6P(0)          = 6.03e-2
F6P(0)          = 1.19e-2
R5P(0)          = 2.36e-2
UGLC(0)         = 0.36
F16BP(0)        = 0.63
G3P(0)          = 7.67e-2
PEP(0)          = 1.03e-2

********** MODEL PARAMETERS
X_t             = 2.1e6              %cells
VW              = 3e-7               %l
VCS             = 3.04e-12           %l/cell
Elevel          = 1.08               %-
gammaGLUT       = 0.52               %-

Vmax_GLUT       = 1.6020e-11         %mmol/cell/min
Vmax_HK         = 1.9200e-11         %mmol/cell/min
Vmax_GPI        = 2.7188e-10         %mmol/cell/min
Vmax_G6PDH      = 5.8120e-11         %mmol/cell/min
Vmax_RDPK       = 3.68e-11           %mmol/cell/min
Vmax_UT         = 8.08e-15           %mmol/cell/min
Vmax_GLYS       = 1.9e-14            %mmol/cell/min
Vmax_PFK        = 1.000e-11          %mmol/cell/min
Vmax_TATKF6P    = 3.730e-14          %mmol/cell/min
Vmax_TATK3PG    = 5.60e-13           %mmol/cell/min
Vmax_ALD        = 2.360e-11          %mmol/cell/min
Vmax_ENO        = 2.34e-10           %mmol/cell/min
Vmax_PK         = 1.2338e-09         %mmol/cell/min

km_GLUT         = 5.61               %mmol/l 
km_HK           = 0.02               %mmol/l
km_GPI          = 2.41               %mmol/l
keq_GPI         = 1.78               %(-)
km_G6PDH        = 3.98               %mmol/l
km_UT           = 9.9e-3             %mmol/l
keq_TATKF6P     = 9.34               %(-)
keq_TATK3PG     = 0.1                %(-)
km_PFK          = 1.08e-2            %mmol/l
km_ALD          = 1.8756             %mmol/l 
keq_ENO         = 0.4                %mmol/l
km_PK           = 1.66e-03           %mmol/l
ka_PK           = 6.56e-01           %mmol^2/l^2 

********** MODEL VARIABLES 
Kmax_GLUT       = Vmax_GLUT/VCS*Elevel
Kmax_HK         = Vmax_HK/VCS*Elevel
Kmax_GPI        = Vmax_GPI/VCS*Elevel
Kmax_G6PDH      = Vmax_G6PDH/VCS*Elevel
Kmax_RDPK       = Vmax_RDPK/VCS*Elevel
Kmax_UT         = Vmax_UT/VCS*Elevel
Kmax_GLYS       = Vmax_GLYS/VCS*Elevel
Kmax_PFK        = Vmax_PFK/VCS*Elevel
Kmax_TATKF6P    = Vmax_TATKF6P/VCS*Elevel
Kmax_TATK3PG    = Vmax_TATK3PG/VCS*Elevel
Kmax_ALD        = Vmax_ALD/VCS*Elevel
Kmax_ENO        = Vmax_ENO/VCS*Elevel
Kmax_PK         = Vmax_PK/VCS*Elevel                          

r_influx        = Kmax_GLUT*Glcx/(km_GLUT+Glcx)*gammaGLUT
r_HK            = Kmax_HK*Glc/(km_HK+Glc)
r_GPI           = Kmax_GPI*(G6P-F6P/keq_GPI)/(km_GPI+G6P+F6P/keq_GPI)
r_G6PDH         = Kmax_G6PDH*G6P/(km_G6PDH+G6P)
r_RDPK          = Kmax_RDPK*R5P
r_UT            = Kmax_UT*G6P/(km_UT+G6P)
r_GLYS          = Kmax_GLYS*UGLC
r_TATKF6P       = Kmax_TATKF6P*(1-F6P/keq_TATKF6P)
r_PFK           = Kmax_PFK*F6P^4/(km_PFK^4 + F6P^4)
r_ALD           = Kmax_ALD*(F16BP)/(km_ALD+F16BP)
r_TATK3PG       = Kmax_TATK3PG*(1-G3P/keq_TATK3PG)                                                                                                                                            
r_ENO           = Kmax_ENO*(G3P-PEP/keq_ENO)
r_PK            = Kmax_PK*PEP/(km_PK+PEP+(ka_PK/F16BP))

********** MODEL REACTIONS


********** MODEL FUNCTIONS


********** MODEL EVENTS

********** MODEL MATLAB FUNCTIONS
