# Supplementary material for: Glycolysis Is Governed by Growth Regime and Simple Enzyme Regulation in Adherent MDCK Cells
Source: PLoS Comput Biol. 2014 Oct 16;10(10):e1003885. doi: 10.1371/journal.pcbi.1003885 (PMC4211564; doi:10.1371/journal.pcbi.1003885)
Supplement: Model S3 — Structured model of glycolysis for simulation of Lim1. The model is provided in the SBML format level 2 version 4. (XML) [file pcbi.1003885.s009.xml]

<?xml version="1.0" encoding="UTF-8"?>
<!-- Created by COPASI version 4.12 (Build 81) on 2014-07-18 13:28 with libSBML version 5.9.0. -->
<sbml xmlns="http://www.sbml.org/sbml/level2/version4" level="2" version="4">
  <model metaid="COPASI0" id="New_Model" name="New Model">
    <notes>
      <body xmlns="http://www.w3.org/1999/xhtml">
        <pre>SBML version of the kinetic description of glycolysis used in:

Glycolysis is Governed by Growth Regime and Simple Enzyme Regulation in Adherent MDCK Cells 
Short title: Dynamics of MDCK cell glycolysis

Authors: Markus Rehberg1*, Joachim B. Ritter1, Udo Reichl1,2
1 Max Planck Institute for Dynamics of Complex Technical Systems, Magdeburg, Germany
2 Otto von Guericke University Magdeburg, Chair of Bioprocess Engineering, Magdeburg, Germany
* correspondence to: rehberg@mpi-magdeburg.mpg.de, +49 391 6110 206

The SBML version resembles the Lim1 experiment.</pre>
      </body>
    </notes>
    <annotation>
      <COPASI xmlns="http://www.copasi.org/static/sbml">
        <rdf:RDF xmlns:dcterms="http://purl.org/dc/terms/" xmlns:rdf="http://www.w3.org/1999/02/22-rdf-syntax-ns#" xmlns:vCard="http://www.w3.org/2001/vcard-rdf/3.0#">
          <rdf:Description rdf:about="#COPASI0">
            <dcterms:created>
              <rdf:Description>
                <dcterms:W3CDTF>2014-07-09T15:09:23Z</dcterms:W3CDTF>
              </rdf:Description>
            </dcterms:created>
            <dcterms:creator>
              <rdf:Description>
                <vCard:EMAIL>rehberg.m@googlemail.com</vCard:EMAIL>
                <vCard:N>
                  <rdf:Description>
                    <vCard:Family>Rehberg</vCard:Family>
                    <vCard:Given>Markus</vCard:Given>
                  </rdf:Description>
                </vCard:N>
                <vCard:ORG>
                  <rdf:Description>
                    <vCard:Orgname>Max Planck Institute Magdeburg</vCard:Orgname>
                  </rdf:Description>
                </vCard:ORG>
              </rdf:Description>
            </dcterms:creator>
          </rdf:Description>
        </rdf:RDF>
      </COPASI>
    </annotation>
    <listOfFunctionDefinitions>
      <functionDefinition metaid="COPASI34" id="Function_for_GLUT_0" name="Function for GLUT">
        <annotation>
          <COPASI xmlns="http://www.copasi.org/static/sbml">
            <rdf:RDF xmlns:dcterms="http://purl.org/dc/terms/" xmlns:rdf="http://www.w3.org/1999/02/22-rdf-syntax-ns#">
              <rdf:Description rdf:about="#COPASI34">
                <dcterms:created>
                  <rdf:Description>
                    <dcterms:W3CDTF>2014-07-18T13:24:10Z</dcterms:W3CDTF>
                  </rdf:Description>
                </dcterms:created>
              </rdf:Description>
            </rdf:RDF>
          </COPASI>
        </annotation>
        <math xmlns="http://www.w3.org/1998/Math/MathML">
          <lambda>
            <bvar>
              <ci> Elevel </ci>
            </bvar>
            <bvar>
              <ci> Glcx </ci>
            </bvar>
            <bvar>
              <ci> Vmax_GLUT </ci>
            </bvar>
            <bvar>
              <ci> Xtot </ci>
            </bvar>
            <bvar>
              <ci> gammaGLUT </ci>
            </bvar>
            <bvar>
              <ci> km_GLUT </ci>
            </bvar>
            <apply>
              <times/>
              <apply>
                <divide/>
                <apply>
                  <times/>
                  <ci> Vmax_GLUT </ci>
                  <ci> Elevel </ci>
                  <ci> Glcx </ci>
                </apply>
                <apply>
                  <plus/>
                  <ci> km_GLUT </ci>
                  <ci> Glcx </ci>
                </apply>
              </apply>
              <ci> gammaGLUT </ci>
              <ci> Xtot </ci>
            </apply>
          </lambda>
        </math>
      </functionDefinition>
      <functionDefinition metaid="COPASI35" id="Function_for_r_HK_0" name="Function for r_HK">
        <annotation>
          <COPASI xmlns="http://www.copasi.org/static/sbml">
            <rdf:RDF xmlns:dcterms="http://purl.org/dc/terms/" xmlns:rdf="http://www.w3.org/1999/02/22-rdf-syntax-ns#">
              <rdf:Description rdf:about="#COPASI35">
                <dcterms:created>
                  <rdf:Description>
                    <dcterms:W3CDTF>2014-07-18T13:23:52Z</dcterms:W3CDTF>
                  </rdf:Description>
                </dcterms:created>
              </rdf:Description>
            </rdf:RDF>
          </COPASI>
        </annotation>
        <math xmlns="http://www.w3.org/1998/Math/MathML">
          <lambda>
            <bvar>
              <ci> CSV </ci>
            </bvar>
            <bvar>
              <ci> Elevel </ci>
            </bvar>
            <bvar>
              <ci> Glc </ci>
            </bvar>
            <bvar>
              <ci> Vmax_HK </ci>
            </bvar>
            <bvar>
              <ci> km_HK </ci>
            </bvar>
            <apply>
              <divide/>
              <apply>
                <times/>
                <apply>
                  <divide/>
                  <ci> Vmax_HK </ci>
                  <ci> CSV </ci>
                </apply>
                <ci> Elevel </ci>
                <ci> Glc </ci>
              </apply>
              <apply>
                <plus/>
                <ci> km_HK </ci>
                <ci> Glc </ci>
              </apply>
            </apply>
          </lambda>
        </math>
      </functionDefinition>
      <functionDefinition metaid="COPASI36" id="Function_for_r_GPI_0" name="Function for r_GPI">
        <annotation>
          <COPASI xmlns="http://www.copasi.org/static/sbml">
            <rdf:RDF xmlns:dcterms="http://purl.org/dc/terms/" xmlns:rdf="http://www.w3.org/1999/02/22-rdf-syntax-ns#">
              <rdf:Description rdf:about="#COPASI36">
                <dcterms:created>
                  <rdf:Description>
                    <dcterms:W3CDTF>2014-07-18T13:23:25Z</dcterms:W3CDTF>
                  </rdf:Description>
                </dcterms:created>
              </rdf:Description>
            </rdf:RDF>
          </COPASI>
        </annotation>
        <math xmlns="http://www.w3.org/1998/Math/MathML">
          <lambda>
            <bvar>
              <ci> CSV </ci>
            </bvar>
            <bvar>
              <ci> Elevel </ci>
            </bvar>
            <bvar>
              <ci> F6P </ci>
            </bvar>
            <bvar>
              <ci> G6P </ci>
            </bvar>
            <bvar>
              <ci> Vmax_GPI </ci>
            </bvar>
            <bvar>
              <ci> keq_GPI </ci>
            </bvar>
            <bvar>
              <ci> km_GPI </ci>
            </bvar>
            <apply>
              <divide/>
              <apply>
                <divide/>
                <apply>
                  <times/>
                  <ci> Vmax_GPI </ci>
                  <ci> Elevel </ci>
                  <apply>
                    <minus/>
                    <ci> G6P </ci>
                    <apply>
                      <divide/>
                      <ci> F6P </ci>
                      <ci> keq_GPI </ci>
                    </apply>
                  </apply>
                </apply>
                <apply>
                  <plus/>
                  <ci> km_GPI </ci>
                  <ci> G6P </ci>
                  <apply>
                    <divide/>
                    <ci> F6P </ci>
                    <ci> keq_GPI </ci>
                  </apply>
                </apply>
              </apply>
              <ci> CSV </ci>
            </apply>
          </lambda>
        </math>
      </functionDefinition>
      <functionDefinition metaid="COPASI37" id="Function_for_r_G6PDH_0" name="Function for r_G6PDH">
        <annotation>
          <COPASI xmlns="http://www.copasi.org/static/sbml">
            <rdf:RDF xmlns:dcterms="http://purl.org/dc/terms/" xmlns:rdf="http://www.w3.org/1999/02/22-rdf-syntax-ns#">
              <rdf:Description rdf:about="#COPASI37">
                <dcterms:created>
                  <rdf:Description>
                    <dcterms:W3CDTF>2014-07-18T13:24:00Z</dcterms:W3CDTF>
                  </rdf:Description>
                </dcterms:created>
              </rdf:Description>
            </rdf:RDF>
          </COPASI>
        </annotation>
        <math xmlns="http://www.w3.org/1998/Math/MathML">
          <lambda>
            <bvar>
              <ci> CSV </ci>
            </bvar>
            <bvar>
              <ci> Elevel </ci>
            </bvar>
            <bvar>
              <ci> G6P </ci>
            </bvar>
            <bvar>
              <ci> Vmax_G6PDH </ci>
            </bvar>
            <bvar>
              <ci> km_G6PDH </ci>
            </bvar>
            <apply>
              <divide/>
              <apply>
                <divide/>
                <apply>
                  <times/>
                  <ci> Vmax_G6PDH </ci>
                  <ci> Elevel </ci>
                  <ci> G6P </ci>
                </apply>
                <apply>
                  <plus/>
                  <ci> km_G6PDH </ci>
                  <ci> G6P </ci>
                </apply>
              </apply>
              <ci> CSV </ci>
            </apply>
          </lambda>
        </math>
      </functionDefinition>
      <functionDefinition metaid="COPASI38" id="Function_for_r_RDPK_0" name="Function for r_RDPK">
        <annotation>
          <COPASI xmlns="http://www.copasi.org/static/sbml">
            <rdf:RDF xmlns:dcterms="http://purl.org/dc/terms/" xmlns:rdf="http://www.w3.org/1999/02/22-rdf-syntax-ns#">
              <rdf:Description rdf:about="#COPASI38">
                <dcterms:created>
                  <rdf:Description>
                    <dcterms:W3CDTF>2014-07-18T13:23:39Z</dcterms:W3CDTF>
                  </rdf:Description>
                </dcterms:created>
              </rdf:Description>
            </rdf:RDF>
          </COPASI>
        </annotation>
        <math xmlns="http://www.w3.org/1998/Math/MathML">
          <lambda>
            <bvar>
              <ci> CSV </ci>
            </bvar>
            <bvar>
              <ci> Elevel </ci>
            </bvar>
            <bvar>
              <ci> R5P </ci>
            </bvar>
            <bvar>
              <ci> Vmax_RDPK </ci>
            </bvar>
            <apply>
              <divide/>
              <apply>
                <times/>
                <ci> Vmax_RDPK </ci>
                <ci> Elevel </ci>
                <ci> R5P </ci>
              </apply>
              <ci> CSV </ci>
            </apply>
          </lambda>
        </math>
      </functionDefinition>
      <functionDefinition metaid="COPASI39" id="Function_for_r_UT" name="Function for r_UT">
        <annotation>
          <COPASI xmlns="http://www.copasi.org/static/sbml">
            <rdf:RDF xmlns:dcterms="http://purl.org/dc/terms/" xmlns:rdf="http://www.w3.org/1999/02/22-rdf-syntax-ns#">
              <rdf:Description rdf:about="#COPASI39">
                <dcterms:created>
                  <rdf:Description>
                    <dcterms:W3CDTF>2014-07-18T13:22:36Z</dcterms:W3CDTF>
                  </rdf:Description>
                </dcterms:created>
              </rdf:Description>
            </rdf:RDF>
          </COPASI>
        </annotation>
        <math xmlns="http://www.w3.org/1998/Math/MathML">
          <lambda>
            <bvar>
              <ci> CSV </ci>
            </bvar>
            <bvar>
              <ci> Elevel </ci>
            </bvar>
            <bvar>
              <ci> G6P </ci>
            </bvar>
            <bvar>
              <ci> Vmax_UT </ci>
            </bvar>
            <bvar>
              <ci> km_UT </ci>
            </bvar>
            <apply>
              <divide/>
              <apply>
                <divide/>
                <apply>
                  <times/>
                  <ci> Vmax_UT </ci>
                  <ci> Elevel </ci>
                  <ci> G6P </ci>
                </apply>
                <apply>
                  <plus/>
                  <ci> km_UT </ci>
                  <ci> G6P </ci>
                </apply>
              </apply>
              <ci> CSV </ci>
            </apply>
          </lambda>
        </math>
      </functionDefinition>
      <functionDefinition metaid="COPASI40" id="Function_for_r_GLYS" name="Function for r_GLYS">
        <annotation>
          <COPASI xmlns="http://www.copasi.org/static/sbml">
            <rdf:RDF xmlns:dcterms="http://purl.org/dc/terms/" xmlns:rdf="http://www.w3.org/1999/02/22-rdf-syntax-ns#">
              <rdf:Description rdf:about="#COPASI40">
                <dcterms:created>
                  <rdf:Description>
                    <dcterms:W3CDTF>2014-07-18T13:22:34Z</dcterms:W3CDTF>
                  </rdf:Description>
                </dcterms:created>
              </rdf:Description>
            </rdf:RDF>
          </COPASI>
        </annotation>
        <math xmlns="http://www.w3.org/1998/Math/MathML">
          <lambda>
            <bvar>
              <ci> CSV </ci>
            </bvar>
            <bvar>
              <ci> Elevel </ci>
            </bvar>
            <bvar>
              <ci> UGLC </ci>
            </bvar>
            <bvar>
              <ci> Vmax_GLYS </ci>
            </bvar>
            <apply>
              <divide/>
              <apply>
                <times/>
                <ci> Vmax_GLYS </ci>
                <ci> Elevel </ci>
                <ci> UGLC </ci>
              </apply>
              <ci> CSV </ci>
            </apply>
          </lambda>
        </math>
      </functionDefinition>
      <functionDefinition metaid="COPASI41" id="Function_for_r_TATKF6P_0" name="Function for r_TATKF6P">
        <annotation>
          <COPASI xmlns="http://www.copasi.org/static/sbml">
            <rdf:RDF xmlns:dcterms="http://purl.org/dc/terms/" xmlns:rdf="http://www.w3.org/1999/02/22-rdf-syntax-ns#">
              <rdf:Description rdf:about="#COPASI41">
                <dcterms:created>
                  <rdf:Description>
                    <dcterms:W3CDTF>2014-07-18T13:23:32Z</dcterms:W3CDTF>
                  </rdf:Description>
                </dcterms:created>
              </rdf:Description>
            </rdf:RDF>
          </COPASI>
        </annotation>
        <math xmlns="http://www.w3.org/1998/Math/MathML">
          <lambda>
            <bvar>
              <ci> CSV </ci>
            </bvar>
            <bvar>
              <ci> Elevel </ci>
            </bvar>
            <bvar>
              <ci> F6P </ci>
            </bvar>
            <bvar>
              <ci> Vmax_TATKF6P </ci>
            </bvar>
            <bvar>
              <ci> keq_TATKF6P </ci>
            </bvar>
            <apply>
              <divide/>
              <apply>
                <times/>
                <ci> Vmax_TATKF6P </ci>
                <ci> Elevel </ci>
                <apply>
                  <minus/>
                  <cn> 1 </cn>
                  <apply>
                    <divide/>
                    <ci> F6P </ci>
                    <ci> keq_TATKF6P </ci>
                  </apply>
                </apply>
              </apply>
              <ci> CSV </ci>
            </apply>
          </lambda>
        </math>
      </functionDefinition>
      <functionDefinition metaid="COPASI42" id="Function_for_r_PFK_0" name="Function for r_PFK">
        <annotation>
          <COPASI xmlns="http://www.copasi.org/static/sbml">
            <rdf:RDF xmlns:dcterms="http://purl.org/dc/terms/" xmlns:rdf="http://www.w3.org/1999/02/22-rdf-syntax-ns#">
              <rdf:Description rdf:about="#COPASI42">
                <dcterms:created>
                  <rdf:Description>
                    <dcterms:W3CDTF>2014-07-18T13:23:45Z</dcterms:W3CDTF>
                  </rdf:Description>
                </dcterms:created>
              </rdf:Description>
            </rdf:RDF>
          </COPASI>
        </annotation>
        <math xmlns="http://www.w3.org/1998/Math/MathML">
          <lambda>
            <bvar>
              <ci> CSV </ci>
            </bvar>
            <bvar>
              <ci> Elevel </ci>
            </bvar>
            <bvar>
              <ci> F6P </ci>
            </bvar>
            <bvar>
              <ci> Vmax_PFK </ci>
            </bvar>
            <bvar>
              <ci> km_PFK </ci>
            </bvar>
            <apply>
              <divide/>
              <apply>
                <divide/>
                <apply>
                  <times/>
                  <ci> Vmax_PFK </ci>
                  <ci> Elevel </ci>
                  <apply>
                    <power/>
                    <ci> F6P </ci>
                    <cn> 4 </cn>
                  </apply>
                </apply>
                <apply>
                  <plus/>
                  <apply>
                    <power/>
                    <ci> km_PFK </ci>
                    <cn> 4 </cn>
                  </apply>
                  <apply>
                    <power/>
                    <ci> F6P </ci>
                    <cn> 4 </cn>
                  </apply>
                </apply>
              </apply>
              <ci> CSV </ci>
            </apply>
          </lambda>
        </math>
      </functionDefinition>
      <functionDefinition metaid="COPASI43" id="Function_for_r_ALD_0" name="Function for r_ALD">
        <annotation>
          <COPASI xmlns="http://www.copasi.org/static/sbml">
            <rdf:RDF xmlns:dcterms="http://purl.org/dc/terms/" xmlns:rdf="http://www.w3.org/1999/02/22-rdf-syntax-ns#">
              <rdf:Description rdf:about="#COPASI43">
                <dcterms:created>
                  <rdf:Description>
                    <dcterms:W3CDTF>2014-07-18T13:24:06Z</dcterms:W3CDTF>
                  </rdf:Description>
                </dcterms:created>
              </rdf:Description>
            </rdf:RDF>
          </COPASI>
        </annotation>
        <math xmlns="http://www.w3.org/1998/Math/MathML">
          <lambda>
            <bvar>
              <ci> CSV </ci>
            </bvar>
            <bvar>
              <ci> Elevel </ci>
            </bvar>
            <bvar>
              <ci> F16BP </ci>
            </bvar>
            <bvar>
              <ci> Vmax_ALD </ci>
            </bvar>
            <bvar>
              <ci> km_ALD </ci>
            </bvar>
            <apply>
              <divide/>
              <apply>
                <divide/>
                <apply>
                  <times/>
                  <ci> Vmax_ALD </ci>
                  <ci> Elevel </ci>
                  <ci> F16BP </ci>
                </apply>
                <apply>
                  <plus/>
                  <ci> km_ALD </ci>
                  <ci> F16BP </ci>
                </apply>
              </apply>
              <ci> CSV </ci>
            </apply>
          </lambda>
        </math>
      </functionDefinition>
      <functionDefinition metaid="COPASI57" id="Function_for_r_TATK3PG_0" name="Function for r_TATK3PG">
        <annotation>
          <COPASI xmlns="http://www.copasi.org/static/sbml">
            <rdf:RDF xmlns:dcterms="http://purl.org/dc/terms/" xmlns:rdf="http://www.w3.org/1999/02/22-rdf-syntax-ns#">
              <rdf:Description rdf:about="#COPASI57">
                <dcterms:created>
                  <rdf:Description>
                    <dcterms:W3CDTF>2014-07-18T13:23:36Z</dcterms:W3CDTF>
                  </rdf:Description>
                </dcterms:created>
              </rdf:Description>
            </rdf:RDF>
          </COPASI>
        </annotation>
        <math xmlns="http://www.w3.org/1998/Math/MathML">
          <lambda>
            <bvar>
              <ci> CSV </ci>
            </bvar>
            <bvar>
              <ci> Elevel </ci>
            </bvar>
            <bvar>
              <ci> G3P </ci>
            </bvar>
            <bvar>
              <ci> Vmax_TATK3PG </ci>
            </bvar>
            <bvar>
              <ci> keq_TATK3PG </ci>
            </bvar>
            <apply>
              <divide/>
              <apply>
                <times/>
                <ci> Vmax_TATK3PG </ci>
                <ci> Elevel </ci>
                <apply>
                  <minus/>
                  <cn> 1 </cn>
                  <apply>
                    <divide/>
                    <ci> G3P </ci>
                    <ci> keq_TATK3PG </ci>
                  </apply>
                </apply>
              </apply>
              <ci> CSV </ci>
            </apply>
          </lambda>
        </math>
      </functionDefinition>
      <functionDefinition metaid="COPASI58" id="Function_for_r_ENO_0" name="Function for r_ENO">
        <annotation>
          <COPASI xmlns="http://www.copasi.org/static/sbml">
            <rdf:RDF xmlns:dcterms="http://purl.org/dc/terms/" xmlns:rdf="http://www.w3.org/1999/02/22-rdf-syntax-ns#">
              <rdf:Description rdf:about="#COPASI58">
                <dcterms:created>
                  <rdf:Description>
                    <dcterms:W3CDTF>2014-07-18T13:24:03Z</dcterms:W3CDTF>
                  </rdf:Description>
                </dcterms:created>
              </rdf:Description>
            </rdf:RDF>
          </COPASI>
        </annotation>
        <math xmlns="http://www.w3.org/1998/Math/MathML">
          <lambda>
            <bvar>
              <ci> CSV </ci>
            </bvar>
            <bvar>
              <ci> Elevel </ci>
            </bvar>
            <bvar>
              <ci> G3P </ci>
            </bvar>
            <bvar>
              <ci> PEP </ci>
            </bvar>
            <bvar>
              <ci> Vmax_ENO </ci>
            </bvar>
            <bvar>
              <ci> keq_ENO </ci>
            </bvar>
            <apply>
              <divide/>
              <apply>
                <times/>
                <ci> Vmax_ENO </ci>
                <ci> Elevel </ci>
                <apply>
                  <minus/>
                  <ci> G3P </ci>
                  <apply>
                    <divide/>
                    <ci> PEP </ci>
                    <ci> keq_ENO </ci>
                  </apply>
                </apply>
              </apply>
              <ci> CSV </ci>
            </apply>
          </lambda>
        </math>
      </functionDefinition>
      <functionDefinition metaid="COPASI59" id="Function_for_r_PK_0" name="Function for r_PK">
        <annotation>
          <COPASI xmlns="http://www.copasi.org/static/sbml">
            <rdf:RDF xmlns:dcterms="http://purl.org/dc/terms/" xmlns:rdf="http://www.w3.org/1999/02/22-rdf-syntax-ns#">
              <rdf:Description rdf:about="#COPASI59">
                <dcterms:created>
                  <rdf:Description>
                    <dcterms:W3CDTF>2014-07-18T13:23:42Z</dcterms:W3CDTF>
                  </rdf:Description>
                </dcterms:created>
              </rdf:Description>
            </rdf:RDF>
          </COPASI>
        </annotation>
        <math xmlns="http://www.w3.org/1998/Math/MathML">
          <lambda>
            <bvar>
              <ci> CSV </ci>
            </bvar>
            <bvar>
              <ci> Elevel </ci>
            </bvar>
            <bvar>
              <ci> F16BP </ci>
            </bvar>
            <bvar>
              <ci> PEP </ci>
            </bvar>
            <bvar>
              <ci> Vmax_PK </ci>
            </bvar>
            <bvar>
              <ci> ka_PK </ci>
            </bvar>
            <bvar>
              <ci> km_PK </ci>
            </bvar>
            <apply>
              <divide/>
              <apply>
                <divide/>
                <apply>
                  <times/>
                  <ci> Vmax_PK </ci>
                  <ci> Elevel </ci>
                  <ci> PEP </ci>
                </apply>
                <apply>
                  <plus/>
                  <ci> km_PK </ci>
                  <ci> PEP </ci>
                  <apply>
                    <divide/>
                    <ci> ka_PK </ci>
                    <ci> F16BP </ci>
                  </apply>
                </apply>
              </apply>
              <ci> CSV </ci>
            </apply>
          </lambda>
        </math>
      </functionDefinition>
    </listOfFunctionDefinitions>
    <listOfUnitDefinitions>
      <unitDefinition id="time" name="time">
        <listOfUnits>
          <unit kind="second" exponent="1" scale="0" multiplier="60"/>
        </listOfUnits>
      </unitDefinition>
      <unitDefinition id="substance" name="substance">
        <listOfUnits>
          <unit kind="mole" exponent="1" scale="-3" multiplier="1"/>
        </listOfUnits>
      </unitDefinition>
    </listOfUnitDefinitions>
    <listOfCompartments>
      <compartment metaid="COPASI1" id="extracellular" name="extracellular" spatialDimensions="3" size="3e-007" constant="true">
        <annotation>
          <COPASI xmlns="http://www.copasi.org/static/sbml">
            <rdf:RDF xmlns:dcterms="http://purl.org/dc/terms/" xmlns:rdf="http://www.w3.org/1999/02/22-rdf-syntax-ns#">
              <rdf:Description rdf:about="#COPASI1">
                <dcterms:created>
                  <rdf:Description>
                    <dcterms:W3CDTF>2014-07-09T15:14:34Z</dcterms:W3CDTF>
                  </rdf:Description>
                </dcterms:created>
              </rdf:Description>
            </rdf:RDF>
          </COPASI>
        </annotation>
      </compartment>
      <compartment metaid="COPASI2" id="cytosole" name="cytosole" spatialDimensions="3" size="6.38e-006" constant="true">
        <annotation>
          <COPASI xmlns="http://www.copasi.org/static/sbml">
            <rdf:RDF xmlns:dcterms="http://purl.org/dc/terms/" xmlns:rdf="http://www.w3.org/1999/02/22-rdf-syntax-ns#">
              <rdf:Description rdf:about="#COPASI2">
                <dcterms:created>
                  <rdf:Description>
                    <dcterms:W3CDTF>2014-07-09T15:14:32Z</dcterms:W3CDTF>
                  </rdf:Description>
                </dcterms:created>
              </rdf:Description>
            </rdf:RDF>
          </COPASI>
        </annotation>
      </compartment>
    </listOfCompartments>
    <listOfSpecies>
      <species metaid="COPASI3" id="Glcx" name="Glcx" compartment="extracellular" initialConcentration="24.22" hasOnlySubstanceUnits="false" boundaryCondition="false" constant="false">
        <annotation>
          <COPASI xmlns="http://www.copasi.org/static/sbml">
            <rdf:RDF xmlns:dcterms="http://purl.org/dc/terms/" xmlns:rdf="http://www.w3.org/1999/02/22-rdf-syntax-ns#">
              <rdf:Description rdf:about="#COPASI3">
                <dcterms:created>
                  <rdf:Description>
                    <dcterms:W3CDTF>2014-07-09T15:36:07Z</dcterms:W3CDTF>
                  </rdf:Description>
                </dcterms:created>
              </rdf:Description>
            </rdf:RDF>
          </COPASI>
        </annotation>
      </species>
      <species metaid="COPASI4" id="Glc" name="Glc" compartment="cytosole" initialConcentration="0.000796" hasOnlySubstanceUnits="false" boundaryCondition="false" constant="false">
        <annotation>
          <COPASI xmlns="http://www.copasi.org/static/sbml">
            <rdf:RDF xmlns:dcterms="http://purl.org/dc/terms/" xmlns:rdf="http://www.w3.org/1999/02/22-rdf-syntax-ns#">
              <rdf:Description rdf:about="#COPASI4">
                <dcterms:created>
                  <rdf:Description>
                    <dcterms:W3CDTF>2014-07-09T15:25:33Z</dcterms:W3CDTF>
                  </rdf:Description>
                </dcterms:created>
              </rdf:Description>
            </rdf:RDF>
          </COPASI>
        </annotation>
      </species>
      <species metaid="COPASI5" id="G6P" name="G6P" compartment="cytosole" initialConcentration="0.0603" hasOnlySubstanceUnits="false" boundaryCondition="false" constant="false">
        <annotation>
          <COPASI xmlns="http://www.copasi.org/static/sbml">
            <rdf:RDF xmlns:dcterms="http://purl.org/dc/terms/" xmlns:rdf="http://www.w3.org/1999/02/22-rdf-syntax-ns#">
              <rdf:Description rdf:about="#COPASI5">
                <dcterms:created>
                  <rdf:Description>
                    <dcterms:W3CDTF>2014-07-09T17:07:04Z</dcterms:W3CDTF>
                  </rdf:Description>
                </dcterms:created>
              </rdf:Description>
            </rdf:RDF>
          </COPASI>
        </annotation>
      </species>
      <species metaid="COPASI6" id="F6P" name="F6P" compartment="cytosole" initialConcentration="0.0119" hasOnlySubstanceUnits="false" boundaryCondition="false" constant="false">
        <annotation>
          <COPASI xmlns="http://www.copasi.org/static/sbml">
            <rdf:RDF xmlns:dcterms="http://purl.org/dc/terms/" xmlns:rdf="http://www.w3.org/1999/02/22-rdf-syntax-ns#">
              <rdf:Description rdf:about="#COPASI6">
                <dcterms:created>
                  <rdf:Description>
                    <dcterms:W3CDTF>2014-07-10T07:54:33Z</dcterms:W3CDTF>
                  </rdf:Description>
                </dcterms:created>
              </rdf:Description>
            </rdf:RDF>
          </COPASI>
        </annotation>
      </species>
      <species metaid="COPASI7" id="R5P" name="R5P" compartment="cytosole" initialConcentration="0.0236" hasOnlySubstanceUnits="false" boundaryCondition="false" constant="false">
        <annotation>
          <COPASI xmlns="http://www.copasi.org/static/sbml">
            <rdf:RDF xmlns:dcterms="http://purl.org/dc/terms/" xmlns:rdf="http://www.w3.org/1999/02/22-rdf-syntax-ns#">
              <rdf:Description rdf:about="#COPASI7">
                <dcterms:created>
                  <rdf:Description>
                    <dcterms:W3CDTF>2014-07-09T15:26:12Z</dcterms:W3CDTF>
                  </rdf:Description>
                </dcterms:created>
              </rdf:Description>
            </rdf:RDF>
          </COPASI>
        </annotation>
      </species>
      <species id="PEP" name="PEP" compartment="cytosole" initialConcentration="0.0103" hasOnlySubstanceUnits="false" boundaryCondition="false" constant="false"/>
      <species id="G3P" name="G3P" compartment="cytosole" initialConcentration="0.0767" hasOnlySubstanceUnits="false" boundaryCondition="false" constant="false"/>
      <species metaid="COPASI8" id="F16BP" name="F16BP" compartment="cytosole" initialConcentration="0.63" hasOnlySubstanceUnits="false" boundaryCondition="false" constant="false">
        <annotation>
          <COPASI xmlns="http://www.copasi.org/static/sbml">
            <rdf:RDF xmlns:dcterms="http://purl.org/dc/terms/" xmlns:rdf="http://www.w3.org/1999/02/22-rdf-syntax-ns#">
              <rdf:Description rdf:about="#COPASI8">
                <dcterms:created>
                  <rdf:Description>
                    <dcterms:W3CDTF>2014-07-09T15:36:03Z</dcterms:W3CDTF>
                  </rdf:Description>
                </dcterms:created>
              </rdf:Description>
            </rdf:RDF>
          </COPASI>
        </annotation>
      </species>
      <species metaid="COPASI9" id="UGLC" name="UGLC" compartment="cytosole" initialConcentration="0.36" hasOnlySubstanceUnits="false" boundaryCondition="false" constant="false">
        <annotation>
          <COPASI xmlns="http://www.copasi.org/static/sbml">
            <rdf:RDF xmlns:dcterms="http://purl.org/dc/terms/" xmlns:rdf="http://www.w3.org/1999/02/22-rdf-syntax-ns#">
              <rdf:Description rdf:about="#COPASI9">
                <dcterms:created>
                  <rdf:Description>
                    <dcterms:W3CDTF>2014-07-09T15:57:09Z</dcterms:W3CDTF>
                  </rdf:Description>
                </dcterms:created>
              </rdf:Description>
            </rdf:RDF>
          </COPASI>
        </annotation>
      </species>
    </listOfSpecies>
    <listOfParameters>
      <parameter metaid="COPASI10" id="Elevel" name="Elevel" value="1.08" constant="true">
        <annotation>
          <COPASI xmlns="http://www.copasi.org/static/sbml">
            <rdf:RDF xmlns:dcterms="http://purl.org/dc/terms/" xmlns:rdf="http://www.w3.org/1999/02/22-rdf-syntax-ns#">
              <rdf:Description rdf:about="#COPASI10">
                <dcterms:created>
                  <rdf:Description>
                    <dcterms:W3CDTF>2014-07-09T15:43:39Z</dcterms:W3CDTF>
                  </rdf:Description>
                </dcterms:created>
              </rdf:Description>
            </rdf:RDF>
          </COPASI>
        </annotation>
      </parameter>
      <parameter metaid="COPASI11" id="CSV" name="CSV" value="3.04e-012" constant="true">
        <annotation>
          <COPASI xmlns="http://www.copasi.org/static/sbml">
            <rdf:RDF xmlns:dcterms="http://purl.org/dc/terms/" xmlns:rdf="http://www.w3.org/1999/02/22-rdf-syntax-ns#">
              <rdf:Description rdf:about="#COPASI11">
                <dcterms:created>
                  <rdf:Description>
                    <dcterms:W3CDTF>2014-07-09T15:44:00Z</dcterms:W3CDTF>
                  </rdf:Description>
                </dcterms:created>
              </rdf:Description>
            </rdf:RDF>
          </COPASI>
        </annotation>
      </parameter>
      <parameter metaid="COPASI12" id="km_GLUT" name="km_GLUT" value="5.61" constant="true">
        <annotation>
          <COPASI xmlns="http://www.copasi.org/static/sbml">
            <rdf:RDF xmlns:dcterms="http://purl.org/dc/terms/" xmlns:rdf="http://www.w3.org/1999/02/22-rdf-syntax-ns#">
              <rdf:Description rdf:about="#COPASI12">
                <dcterms:created>
                  <rdf:Description>
                    <dcterms:W3CDTF>2014-07-09T16:06:39Z</dcterms:W3CDTF>
                  </rdf:Description>
                </dcterms:created>
              </rdf:Description>
            </rdf:RDF>
          </COPASI>
        </annotation>
      </parameter>
      <parameter metaid="COPASI13" id="km_HK" name="km_HK" value="0.02" constant="true">
        <annotation>
          <COPASI xmlns="http://www.copasi.org/static/sbml">
            <rdf:RDF xmlns:dcterms="http://purl.org/dc/terms/" xmlns:rdf="http://www.w3.org/1999/02/22-rdf-syntax-ns#">
              <rdf:Description rdf:about="#COPASI13">
                <dcterms:created>
                  <rdf:Description>
                    <dcterms:W3CDTF>2014-07-09T16:05:25Z</dcterms:W3CDTF>
                  </rdf:Description>
                </dcterms:created>
              </rdf:Description>
            </rdf:RDF>
          </COPASI>
        </annotation>
      </parameter>
      <parameter metaid="COPASI14" id="km_GPI" name="km_GPI" value="2.41" constant="true">
        <annotation>
          <COPASI xmlns="http://www.copasi.org/static/sbml">
            <rdf:RDF xmlns:dcterms="http://purl.org/dc/terms/" xmlns:rdf="http://www.w3.org/1999/02/22-rdf-syntax-ns#">
              <rdf:Description rdf:about="#COPASI14">
                <dcterms:created>
                  <rdf:Description>
                    <dcterms:W3CDTF>2014-07-09T16:05:44Z</dcterms:W3CDTF>
                  </rdf:Description>
                </dcterms:created>
              </rdf:Description>
            </rdf:RDF>
          </COPASI>
        </annotation>
      </parameter>
      <parameter metaid="COPASI15" id="keq_GPI" name="keq_GPI" value="1.78" constant="true">
        <annotation>
          <COPASI xmlns="http://www.copasi.org/static/sbml">
            <rdf:RDF xmlns:dcterms="http://purl.org/dc/terms/" xmlns:rdf="http://www.w3.org/1999/02/22-rdf-syntax-ns#">
              <rdf:Description rdf:about="#COPASI15">
                <dcterms:created>
                  <rdf:Description>
                    <dcterms:W3CDTF>2014-07-09T16:06:52Z</dcterms:W3CDTF>
                  </rdf:Description>
                </dcterms:created>
              </rdf:Description>
            </rdf:RDF>
          </COPASI>
        </annotation>
      </parameter>
      <parameter id="km_G6PDH" name="km_G6PDH" value="3.98" constant="true"/>
      <parameter metaid="COPASI31" id="km_UGT" name="km_UT" value="0.0099" constant="true">
        <annotation>
          <COPASI xmlns="http://www.copasi.org/static/sbml">
            <rdf:RDF xmlns:dcterms="http://purl.org/dc/terms/" xmlns:rdf="http://www.w3.org/1999/02/22-rdf-syntax-ns#">
              <rdf:Description rdf:about="#COPASI31">
                <dcterms:created>
                  <rdf:Description>
                    <dcterms:W3CDTF>2014-07-18T13:26:04Z</dcterms:W3CDTF>
                  </rdf:Description>
                </dcterms:created>
              </rdf:Description>
            </rdf:RDF>
          </COPASI>
        </annotation>
      </parameter>
      <parameter id="keq_TATKF6P" name="keq_TATKF6P" value="9.34" constant="true"/>
      <parameter id="keq_TATK3PG" name="keq_TATK3PG" value="0.1" constant="true"/>
      <parameter id="km_PFK" name="km_PFK " value="0.0108" constant="true"/>
      <parameter id="km_ALD" name="km_ALD " value="1.8756" constant="true"/>
      <parameter id="keq_ENO" name="keq_ENO " value="0.4" constant="true"/>
      <parameter id="km_PK" name="km_PK " value="0.00166" constant="true"/>
      <parameter id="ka_PK" name="ka_PK" value="0.656" constant="true"/>
      <parameter id="Vmax_GLUT" name="Vmax_GLUT " value="1.602e-011" constant="true"/>
      <parameter id="Vmax_HK" name="Vmax_HK" value="1.92e-011" constant="true"/>
      <parameter id="Vmax_GPI" name="Vmax_GPI" value="2.7188e-010" constant="true"/>
      <parameter id="Vmax_G6PDH" name="Vmax_G6PDH " value="5.812e-011" constant="true"/>
      <parameter id="Vmax_RDPK" name="Vmax_RDPK" value="3.68e-011" constant="true"/>
      <parameter metaid="COPASI32" id="Vmax_UGT" name="Vmax_UT" value="8.08e-015" constant="true">
        <annotation>
          <COPASI xmlns="http://www.copasi.org/static/sbml">
            <rdf:RDF xmlns:dcterms="http://purl.org/dc/terms/" xmlns:rdf="http://www.w3.org/1999/02/22-rdf-syntax-ns#">
              <rdf:Description rdf:about="#COPASI32">
                <dcterms:created>
                  <rdf:Description>
                    <dcterms:W3CDTF>2014-07-18T13:25:58Z</dcterms:W3CDTF>
                  </rdf:Description>
                </dcterms:created>
              </rdf:Description>
            </rdf:RDF>
          </COPASI>
        </annotation>
      </parameter>
      <parameter metaid="COPASI33" id="Vmax_GT" name="Vmax_GLYS" value="1.9e-014" constant="true">
        <annotation>
          <COPASI xmlns="http://www.copasi.org/static/sbml">
            <rdf:RDF xmlns:dcterms="http://purl.org/dc/terms/" xmlns:rdf="http://www.w3.org/1999/02/22-rdf-syntax-ns#">
              <rdf:Description rdf:about="#COPASI33">
                <dcterms:created>
                  <rdf:Description>
                    <dcterms:W3CDTF>2014-07-18T13:25:50Z</dcterms:W3CDTF>
                  </rdf:Description>
                </dcterms:created>
              </rdf:Description>
            </rdf:RDF>
          </COPASI>
        </annotation>
      </parameter>
      <parameter id="Vmax_PFK" name="Vmax_PFK" value="1e-011" constant="true"/>
      <parameter id="Vmax_TATKF6P" name="Vmax_TATKF6P" value="3.73e-014" constant="true"/>
      <parameter metaid="COPASI16" id="Vmax_TATK3PG" name="Vmax_TATK3PG" value="5.6e-013" constant="true">
        <annotation>
          <COPASI xmlns="http://www.copasi.org/static/sbml">
            <rdf:RDF xmlns:dcterms="http://purl.org/dc/terms/" xmlns:rdf="http://www.w3.org/1999/02/22-rdf-syntax-ns#">
              <rdf:Description rdf:about="#COPASI16">
                <dcterms:created>
                  <rdf:Description>
                    <dcterms:W3CDTF>2014-07-10T07:50:42Z</dcterms:W3CDTF>
                  </rdf:Description>
                </dcterms:created>
              </rdf:Description>
            </rdf:RDF>
          </COPASI>
        </annotation>
      </parameter>
      <parameter id="Vmax_ALD" name="Vmax_ALD " value="2.36e-011" constant="true"/>
      <parameter id="Vmax_ENO" name="Vmax_ENO " value="2.34e-010" constant="true"/>
      <parameter id="Vmax_PK" name="Vmax_PK" value="1.2338e-009" constant="true"/>
      <parameter metaid="COPASI17" id="Xtot" name="Xtot" value="2100000" constant="true">
        <annotation>
          <COPASI xmlns="http://www.copasi.org/static/sbml">
            <rdf:RDF xmlns:dcterms="http://purl.org/dc/terms/" xmlns:rdf="http://www.w3.org/1999/02/22-rdf-syntax-ns#">
              <rdf:Description rdf:about="#COPASI17">
                <dcterms:created>
                  <rdf:Description>
                    <dcterms:W3CDTF>2014-07-09T17:11:03Z</dcterms:W3CDTF>
                  </rdf:Description>
                </dcterms:created>
              </rdf:Description>
            </rdf:RDF>
          </COPASI>
        </annotation>
      </parameter>
      <parameter id="VW" name="VW" value="3e-007" constant="true"/>
    </listOfParameters>
    <listOfReactions>
      <reaction metaid="COPASI18" id="r_influx" name="r_influx" reversible="false">
        <annotation>
          <COPASI xmlns="http://www.copasi.org/static/sbml">
            <rdf:RDF xmlns:dcterms="http://purl.org/dc/terms/" xmlns:rdf="http://www.w3.org/1999/02/22-rdf-syntax-ns#">
              <rdf:Description rdf:about="#COPASI18">
                <dcterms:created>
                  <rdf:Description>
                    <dcterms:W3CDTF>2014-07-09T15:32:45Z</dcterms:W3CDTF>
                  </rdf:Description>
                </dcterms:created>
              </rdf:Description>
            </rdf:RDF>
          </COPASI>
        </annotation>
        <listOfReactants>
          <speciesReference species="Glcx" stoichiometry="1"/>
        </listOfReactants>
        <listOfProducts>
          <speciesReference species="Glc" stoichiometry="1"/>
        </listOfProducts>
        <kineticLaw>
          <math xmlns="http://www.w3.org/1998/Math/MathML">
            <apply>
              <ci> Function_for_GLUT_0 </ci>
              <ci> Elevel </ci>
              <ci> Glcx </ci>
              <ci> Vmax_GLUT </ci>
              <ci> Xtot </ci>
              <ci> gammaGLUT </ci>
              <ci> km_GLUT </ci>
            </apply>
          </math>
          <listOfParameters>
            <parameter id="gammaGLUT" name="gammaGLUT" value="0.52"/>
          </listOfParameters>
        </kineticLaw>
      </reaction>
      <reaction metaid="COPASI19" id="r_HK" name="r_HK" reversible="false">
        <annotation>
          <COPASI xmlns="http://www.copasi.org/static/sbml">
            <rdf:RDF xmlns:dcterms="http://purl.org/dc/terms/" xmlns:rdf="http://www.w3.org/1999/02/22-rdf-syntax-ns#">
              <rdf:Description rdf:about="#COPASI19">
                <dcterms:created>
                  <rdf:Description>
                    <dcterms:W3CDTF>2014-07-09T15:41:46Z</dcterms:W3CDTF>
                  </rdf:Description>
                </dcterms:created>
              </rdf:Description>
            </rdf:RDF>
          </COPASI>
        </annotation>
        <listOfReactants>
          <speciesReference species="Glc" stoichiometry="1"/>
        </listOfReactants>
        <listOfProducts>
          <speciesReference species="G6P" stoichiometry="1"/>
        </listOfProducts>
        <kineticLaw>
          <math xmlns="http://www.w3.org/1998/Math/MathML">
            <apply>
              <times/>
              <ci> cytosole </ci>
              <apply>
                <ci> Function_for_r_HK_0 </ci>
                <ci> CSV </ci>
                <ci> Elevel </ci>
                <ci> Glc </ci>
                <ci> Vmax_HK </ci>
                <ci> km_HK </ci>
              </apply>
            </apply>
          </math>
        </kineticLaw>
      </reaction>
      <reaction metaid="COPASI20" id="r_GPI" name="r_GPI" reversible="true">
        <annotation>
          <COPASI xmlns="http://www.copasi.org/static/sbml">
            <rdf:RDF xmlns:dcterms="http://purl.org/dc/terms/" xmlns:rdf="http://www.w3.org/1999/02/22-rdf-syntax-ns#">
              <rdf:Description rdf:about="#COPASI20">
                <dcterms:created>
                  <rdf:Description>
                    <dcterms:W3CDTF>2014-07-09T15:45:52Z</dcterms:W3CDTF>
                  </rdf:Description>
                </dcterms:created>
              </rdf:Description>
            </rdf:RDF>
          </COPASI>
        </annotation>
        <listOfReactants>
          <speciesReference species="G6P" stoichiometry="1"/>
        </listOfReactants>
        <listOfProducts>
          <speciesReference species="F6P" stoichiometry="1"/>
        </listOfProducts>
        <kineticLaw>
          <math xmlns="http://www.w3.org/1998/Math/MathML">
            <apply>
              <times/>
              <ci> cytosole </ci>
              <apply>
                <ci> Function_for_r_GPI_0 </ci>
                <ci> CSV </ci>
                <ci> Elevel </ci>
                <ci> F6P </ci>
                <ci> G6P </ci>
                <ci> Vmax_GPI </ci>
                <ci> keq_GPI </ci>
                <ci> km_GPI </ci>
              </apply>
            </apply>
          </math>
        </kineticLaw>
      </reaction>
      <reaction metaid="COPASI21" id="r_G6PDH" name="r_G6PDH" reversible="false">
        <annotation>
          <COPASI xmlns="http://www.copasi.org/static/sbml">
            <rdf:RDF xmlns:dcterms="http://purl.org/dc/terms/" xmlns:rdf="http://www.w3.org/1999/02/22-rdf-syntax-ns#">
              <rdf:Description rdf:about="#COPASI21">
                <dcterms:created>
                  <rdf:Description>
                    <dcterms:W3CDTF>2014-07-09T16:12:56Z</dcterms:W3CDTF>
                  </rdf:Description>
                </dcterms:created>
              </rdf:Description>
            </rdf:RDF>
          </COPASI>
        </annotation>
        <listOfReactants>
          <speciesReference species="G6P" stoichiometry="1"/>
        </listOfReactants>
        <listOfProducts>
          <speciesReference species="R5P" stoichiometry="1"/>
        </listOfProducts>
        <kineticLaw>
          <math xmlns="http://www.w3.org/1998/Math/MathML">
            <apply>
              <times/>
              <ci> cytosole </ci>
              <apply>
                <ci> Function_for_r_G6PDH_0 </ci>
                <ci> CSV </ci>
                <ci> Elevel </ci>
                <ci> G6P </ci>
                <ci> Vmax_G6PDH </ci>
                <ci> km_G6PDH </ci>
              </apply>
            </apply>
          </math>
        </kineticLaw>
      </reaction>
      <reaction metaid="COPASI22" id="r_RDPK" name="r_RDPK" reversible="false">
        <annotation>
          <COPASI xmlns="http://www.copasi.org/static/sbml">
            <rdf:RDF xmlns:dcterms="http://purl.org/dc/terms/" xmlns:rdf="http://www.w3.org/1999/02/22-rdf-syntax-ns#">
              <rdf:Description rdf:about="#COPASI22">
                <dcterms:created>
                  <rdf:Description>
                    <dcterms:W3CDTF>2014-07-09T16:13:54Z</dcterms:W3CDTF>
                  </rdf:Description>
                </dcterms:created>
              </rdf:Description>
            </rdf:RDF>
          </COPASI>
        </annotation>
        <listOfReactants>
          <speciesReference species="R5P" stoichiometry="1"/>
        </listOfReactants>
        <kineticLaw>
          <math xmlns="http://www.w3.org/1998/Math/MathML">
            <apply>
              <times/>
              <ci> cytosole </ci>
              <apply>
                <ci> Function_for_r_RDPK_0 </ci>
                <ci> CSV </ci>
                <ci> Elevel </ci>
                <ci> R5P </ci>
                <ci> Vmax_RDPK </ci>
              </apply>
            </apply>
          </math>
        </kineticLaw>
      </reaction>
      <reaction metaid="COPASI23" id="r_UGT" name="r_UT " reversible="false">
        <annotation>
          <COPASI xmlns="http://www.copasi.org/static/sbml">
            <rdf:RDF xmlns:dcterms="http://purl.org/dc/terms/" xmlns:rdf="http://www.w3.org/1999/02/22-rdf-syntax-ns#">
              <rdf:Description rdf:about="#COPASI23">
                <dcterms:created>
                  <rdf:Description>
                    <dcterms:W3CDTF>2014-07-09T16:15:43Z</dcterms:W3CDTF>
                  </rdf:Description>
                </dcterms:created>
              </rdf:Description>
            </rdf:RDF>
          </COPASI>
        </annotation>
        <listOfReactants>
          <speciesReference species="G6P" stoichiometry="1"/>
        </listOfReactants>
        <listOfProducts>
          <speciesReference species="UGLC" stoichiometry="1"/>
        </listOfProducts>
        <kineticLaw>
          <math xmlns="http://www.w3.org/1998/Math/MathML">
            <apply>
              <times/>
              <ci> cytosole </ci>
              <apply>
                <ci> Function_for_r_UT </ci>
                <ci> CSV </ci>
                <ci> Elevel </ci>
                <ci> G6P </ci>
                <ci> Vmax_UGT </ci>
                <ci> km_UGT </ci>
              </apply>
            </apply>
          </math>
        </kineticLaw>
      </reaction>
      <reaction metaid="COPASI24" id="r_GT" name="r_GLYS" reversible="false">
        <annotation>
          <COPASI xmlns="http://www.copasi.org/static/sbml">
            <rdf:RDF xmlns:dcterms="http://purl.org/dc/terms/" xmlns:rdf="http://www.w3.org/1999/02/22-rdf-syntax-ns#">
              <rdf:Description rdf:about="#COPASI24">
                <dcterms:created>
                  <rdf:Description>
                    <dcterms:W3CDTF>2014-07-09T16:16:08Z</dcterms:W3CDTF>
                  </rdf:Description>
                </dcterms:created>
              </rdf:Description>
            </rdf:RDF>
          </COPASI>
        </annotation>
        <listOfReactants>
          <speciesReference species="UGLC" stoichiometry="1"/>
        </listOfReactants>
        <kineticLaw>
          <math xmlns="http://www.w3.org/1998/Math/MathML">
            <apply>
              <times/>
              <ci> cytosole </ci>
              <apply>
                <ci> Function_for_r_GLYS </ci>
                <ci> CSV </ci>
                <ci> Elevel </ci>
                <ci> UGLC </ci>
                <ci> Vmax_GT </ci>
              </apply>
            </apply>
          </math>
        </kineticLaw>
      </reaction>
      <reaction metaid="COPASI25" id="r_TATKF6P" name="r_TATKF6P" reversible="true">
        <annotation>
          <COPASI xmlns="http://www.copasi.org/static/sbml">
            <rdf:RDF xmlns:dcterms="http://purl.org/dc/terms/" xmlns:rdf="http://www.w3.org/1999/02/22-rdf-syntax-ns#">
              <rdf:Description rdf:about="#COPASI25">
                <dcterms:created>
                  <rdf:Description>
                    <dcterms:W3CDTF>2014-07-09T16:19:24Z</dcterms:W3CDTF>
                  </rdf:Description>
                </dcterms:created>
              </rdf:Description>
            </rdf:RDF>
          </COPASI>
        </annotation>
        <listOfProducts>
          <speciesReference species="F6P" stoichiometry="1"/>
        </listOfProducts>
        <kineticLaw>
          <math xmlns="http://www.w3.org/1998/Math/MathML">
            <apply>
              <times/>
              <ci> cytosole </ci>
              <apply>
                <ci> Function_for_r_TATKF6P_0 </ci>
                <ci> CSV </ci>
                <ci> Elevel </ci>
                <ci> F6P </ci>
                <ci> Vmax_TATKF6P </ci>
                <ci> keq_TATKF6P </ci>
              </apply>
            </apply>
          </math>
        </kineticLaw>
      </reaction>
      <reaction metaid="COPASI26" id="r_PFK" name="r_PFK" reversible="false">
        <annotation>
          <COPASI xmlns="http://www.copasi.org/static/sbml">
            <rdf:RDF xmlns:dcterms="http://purl.org/dc/terms/" xmlns:rdf="http://www.w3.org/1999/02/22-rdf-syntax-ns#">
              <rdf:Description rdf:about="#COPASI26">
                <dcterms:created>
                  <rdf:Description>
                    <dcterms:W3CDTF>2014-07-09T16:20:36Z</dcterms:W3CDTF>
                  </rdf:Description>
                </dcterms:created>
              </rdf:Description>
            </rdf:RDF>
          </COPASI>
        </annotation>
        <listOfReactants>
          <speciesReference species="F6P" stoichiometry="1"/>
        </listOfReactants>
        <listOfProducts>
          <speciesReference species="F16BP" stoichiometry="1"/>
        </listOfProducts>
        <kineticLaw>
          <math xmlns="http://www.w3.org/1998/Math/MathML">
            <apply>
              <times/>
              <ci> cytosole </ci>
              <apply>
                <ci> Function_for_r_PFK_0 </ci>
                <ci> CSV </ci>
                <ci> Elevel </ci>
                <ci> F6P </ci>
                <ci> Vmax_PFK </ci>
                <ci> km_PFK </ci>
              </apply>
            </apply>
          </math>
        </kineticLaw>
      </reaction>
      <reaction metaid="COPASI27" id="r_ALD" name="r_ALD" reversible="false">
        <annotation>
          <COPASI xmlns="http://www.copasi.org/static/sbml">
            <rdf:RDF xmlns:dcterms="http://purl.org/dc/terms/" xmlns:rdf="http://www.w3.org/1999/02/22-rdf-syntax-ns#">
              <rdf:Description rdf:about="#COPASI27">
                <dcterms:created>
                  <rdf:Description>
                    <dcterms:W3CDTF>2014-07-09T16:21:30Z</dcterms:W3CDTF>
                  </rdf:Description>
                </dcterms:created>
              </rdf:Description>
            </rdf:RDF>
          </COPASI>
        </annotation>
        <listOfReactants>
          <speciesReference species="F16BP" stoichiometry="1"/>
        </listOfReactants>
        <listOfProducts>
          <speciesReference species="G3P" stoichiometry="2"/>
        </listOfProducts>
        <kineticLaw>
          <math xmlns="http://www.w3.org/1998/Math/MathML">
            <apply>
              <times/>
              <ci> cytosole </ci>
              <apply>
                <ci> Function_for_r_ALD_0 </ci>
                <ci> CSV </ci>
                <ci> Elevel </ci>
                <ci> F16BP </ci>
                <ci> Vmax_ALD </ci>
                <ci> km_ALD </ci>
              </apply>
            </apply>
          </math>
        </kineticLaw>
      </reaction>
      <reaction metaid="COPASI28" id="r_TATK3PG" name="r_TATK3PG" reversible="true">
        <annotation>
          <COPASI xmlns="http://www.copasi.org/static/sbml">
            <rdf:RDF xmlns:dcterms="http://purl.org/dc/terms/" xmlns:rdf="http://www.w3.org/1999/02/22-rdf-syntax-ns#">
              <rdf:Description rdf:about="#COPASI28">
                <dcterms:created>
                  <rdf:Description>
                    <dcterms:W3CDTF>2014-07-09T16:22:03Z</dcterms:W3CDTF>
                  </rdf:Description>
                </dcterms:created>
              </rdf:Description>
            </rdf:RDF>
          </COPASI>
        </annotation>
        <listOfProducts>
          <speciesReference species="G3P" stoichiometry="1"/>
        </listOfProducts>
        <kineticLaw>
          <math xmlns="http://www.w3.org/1998/Math/MathML">
            <apply>
              <times/>
              <ci> cytosole </ci>
              <apply>
                <ci> Function_for_r_TATK3PG_0 </ci>
                <ci> CSV </ci>
                <ci> Elevel </ci>
                <ci> G3P </ci>
                <ci> Vmax_TATK3PG </ci>
                <ci> keq_TATK3PG </ci>
              </apply>
            </apply>
          </math>
        </kineticLaw>
      </reaction>
      <reaction metaid="COPASI29" id="r_ENO" name="r_ENO" reversible="true">
        <annotation>
          <COPASI xmlns="http://www.copasi.org/static/sbml">
            <rdf:RDF xmlns:dcterms="http://purl.org/dc/terms/" xmlns:rdf="http://www.w3.org/1999/02/22-rdf-syntax-ns#">
              <rdf:Description rdf:about="#COPASI29">
                <dcterms:created>
                  <rdf:Description>
                    <dcterms:W3CDTF>2014-07-09T16:27:27Z</dcterms:W3CDTF>
                  </rdf:Description>
                </dcterms:created>
              </rdf:Description>
            </rdf:RDF>
          </COPASI>
        </annotation>
        <listOfReactants>
          <speciesReference species="G3P" stoichiometry="1"/>
        </listOfReactants>
        <listOfProducts>
          <speciesReference species="PEP" stoichiometry="1"/>
        </listOfProducts>
        <kineticLaw>
          <math xmlns="http://www.w3.org/1998/Math/MathML">
            <apply>
              <times/>
              <ci> cytosole </ci>
              <apply>
                <ci> Function_for_r_ENO_0 </ci>
                <ci> CSV </ci>
                <ci> Elevel </ci>
                <ci> G3P </ci>
                <ci> PEP </ci>
                <ci> Vmax_ENO </ci>
                <ci> keq_ENO </ci>
              </apply>
            </apply>
          </math>
        </kineticLaw>
      </reaction>
      <reaction metaid="COPASI30" id="r_PK" name="r_PK" reversible="false">
        <annotation>
          <COPASI xmlns="http://www.copasi.org/static/sbml">
            <rdf:RDF xmlns:dcterms="http://purl.org/dc/terms/" xmlns:rdf="http://www.w3.org/1999/02/22-rdf-syntax-ns#">
              <rdf:Description rdf:about="#COPASI30">
                <dcterms:created>
                  <rdf:Description>
                    <dcterms:W3CDTF>2014-07-09T16:28:02Z</dcterms:W3CDTF>
                  </rdf:Description>
                </dcterms:created>
              </rdf:Description>
            </rdf:RDF>
          </COPASI>
        </annotation>
        <listOfReactants>
          <speciesReference species="PEP" stoichiometry="1"/>
        </listOfReactants>
        <listOfModifiers>
          <modifierSpeciesReference species="F16BP"/>
        </listOfModifiers>
        <kineticLaw>
          <math xmlns="http://www.w3.org/1998/Math/MathML">
            <apply>
              <times/>
              <ci> cytosole </ci>
              <apply>
                <ci> Function_for_r_PK_0 </ci>
                <ci> CSV </ci>
                <ci> Elevel </ci>
                <ci> F16BP </ci>
                <ci> PEP </ci>
                <ci> Vmax_PK </ci>
                <ci> ka_PK </ci>
                <ci> km_PK </ci>
              </apply>
            </apply>
          </math>
        </kineticLaw>
      </reaction>
    </listOfReactions>
  </model>
</sbml>
